# Supplementary material for: Transcriptome Profiling Using Single-Molecule Direct RNA Sequencing Approach for In-depth Understanding of Genes in Secondary Metabolism Pathways of Camellia sinensis
Source: Front Plant Sci. 2017 Jul 11;8:1205. doi: 10.3389/fpls.2017.01205 (PMC5504172; doi:10.3389/fpls.2017.01205)
Supplement: Supplementary file 2 [file Data_Sheet_1.XLSX]

## Sheet: SheetA
171 genes and 529 isoforms involved in flavonoid, theanine and caffeine biosynthesis generated from SMART sequencing
Gene Name	No.	Gene ID	Gene ID	No.	Isoform ID	Isoform ID	Isoform ID
Flavonoid Biosynthesis
Phenylalanine ammonia lyase (PAL)	15	[tea]_19184	[tea]_71694	75	[tea]_71282	[tea]_38718	[tea]_19516
		[tea]_20515	[tea]_39616		[tea]_76527	[tea]_29564	[tea]_9008
		[tea]_17336	[tea]_29564		[tea]_70860	[tea]_30374	[tea]_20630
		[tea]_23195	[tea]_26497		[tea]_68703	[tea]_43199	[tea]_19184
		[tea]_3529	[tea]_35231		[tea]_77862	[tea]_27451	[tea]_57962
		[tea]_4436	[tea]_21356		[tea]_80186	[tea]_26497	[tea]_23838
		[tea]_785	[tea]_19516		[tea]_64808	[tea]_35231	[tea]_57369
			[tea]_9008		[tea]_64913	[tea]_33565	[tea]_24382
					[tea]_60109	[tea]_38084	[tea]_23037
					[tea]_67498	[tea]_43425	[tea]_55787
					[tea]_64917	[tea]_27315	[tea]_20515
					[tea]_71694	[tea]_25664	[tea]_22666
					[tea]_26551	[tea]_45065	[tea]_17336
					[tea]_46415	[tea]_48524	[tea]_22927
					[tea]_32872	[tea]_24385	[tea]_64762
					[tea]_55211	[tea]_29774	[tea]_19912
					[tea]_38585	[tea]_42018	[tea]_59141
					[tea]_53280	[tea]_32001	[tea]_23028
					[tea]_51626	[tea]_49974	[tea]_24615
					[tea]_25839	[tea]_27158	[tea]_22393
					[tea]_31271	[tea]_39411	[tea]_23195
					[tea]_38593	[tea]_20184	[tea]_23276
					[tea]_27024	[tea]_20786	[tea]_3529
					[tea]_31089	[tea]_21356	[tea]_4436
					[tea]_39616	[tea]_20264	[tea]_785
Cinnamate 4-hydroxylase (C4H)	6	[tea]_32777	[tea]_40913	15	[tea]_72417	[tea]_40536	[tea]_55566
		[tea]_42724	[tea]_35253		[tea]_79818	[tea]_43355	[tea]_40913
		[tea]_40481	[tea]_55566		[tea]_58580	[tea]_40481	[tea]_60271
					[tea]_32777	[tea]_35253	[tea]_65765
					[tea]_42724	[tea]_51842	[tea]_40417
4-coumarate CoA ligase (4CL)	7	[tea]_27229	[tea]_45688	25	[tea]_73030	[tea]_31303	[tea]_28739
		[tea]_25683	[tea]_48670		[tea]_57829	[tea]_49893	[tea]_27229
		[tea]_19937	[tea]_28414		[tea]_59740	[tea]_28750	[tea]_43245
			[tea]_28739		[tea]_70588	[tea]_30289	[tea]_37383
					[tea]_26835	[tea]_48670	[tea]_25683
					[tea]_45688	[tea]_28414	[tea]_60878
					[tea]_37169	[tea]_38989	[tea]_19937
					[tea]_44631	[tea]_35072	[tea]_58996
					[tea]_58709
Chalcone synthase (CHS)	6	[tea]_51201	[tea]_73028	37	[tea]_73773	[tea]_73507	[tea]_48415
		[tea]_46190	[tea]_44143		[tea]_68992	[tea]_72346	[tea]_46190
		[tea]_49771	[tea]_36734		[tea]_73028	[tea]_69917	[tea]_56688
					[tea]_79784	[tea]_75106	[tea]_45024
					[tea]_66773	[tea]_44143	[tea]_49771
					[tea]_61543	[tea]_54455	[tea]_62476
					[tea]_62460	[tea]_50251	[tea]_65244
					[tea]_60380	[tea]_36734	[tea]_66066
					[tea]_55763	[tea]_56431	[tea]_57944
					[tea]_65807	[tea]_51201	[tea]_55725
					[tea]_61095	[tea]_58886	[tea]_53048
					[tea]_58640	[tea]_54350	[tea]_67254
					[tea]_52591
Chalcone isomerase (CHI)	6	[tea]_61796	[tea]_16027	9	[tea]_68384	[tea]_59458	[tea]_9894
		[tea]_61241	[tea]_9894		[tea]_61796	[tea]_16027	[tea]_10987
		[tea]_59458	[tea]_23022		[tea]_61241	[tea]_59750	[tea]_23022
Flavanone 3-hydroxylase (F3H)	4	[tea]_49557	[tea]_49235	12	[tea]_68564	[tea]_57208	[tea]_57450
		[tea]_3810	[tea]_41708		[tea]_56046	[tea]_54596	[tea]_49557
					[tea]_49235	[tea]_41708	[tea]_66497
					[tea]_49721	[tea]_55483	[tea]_3810
Flavonoid 3’-hydroxylase (F3'H)	7	[tea]_30746	[tea]_75509	24	[tea]_73051	[tea]_35567	[tea]_47393
		[tea]_53801	[tea]_33168		[tea]_75509	[tea]_45976	[tea]_38952
		[tea]_9689	[tea]_35567		[tea]_59794	[tea]_47111	[tea]_30746
			[tea]_32454		[tea]_58835	[tea]_33367	[tea]_58137
					[tea]_60953	[tea]_52317	[tea]_36362
					[tea]_60889	[tea]_47086	[tea]_53801
					[tea]_58357	[tea]_43538	[tea]_56676
					[tea]_33168	[tea]_32454	[tea]_9689
Flavonoid 3’, 5’-hydroxylase (F3', 5'H)	5	[tea]_27534	[tea]_24671	18	[tea]_67468	[tea]_55189	[tea]_66659
		[tea]_22363	[tea]_35097		[tea]_61924	[tea]_32541	[tea]_27827
			[tea]_43773		[tea]_36841	[tea]_35907	[tea]_30402
					[tea]_24671	[tea]_43773	[tea]_48931
					[tea]_43058	[tea]_27534	[tea]_22363
					[tea]_35097	[tea]_28929	[tea]_57975
Dihydroflavanol 4-reductase (DFR)	5	[tea]_57598	[tea]_76842	13	[tea]_76842	[tea]_51872	[tea]_28098
		[tea]_6947	[tea]_46152		[tea]_64735	[tea]_51232	[tea]_57598
			[tea]_28098		[tea]_75057	[tea]_46152	[tea]_57186
					[tea]_70446	[tea]_50905	[tea]_6947
					[tea]_75565
Leucoanthocyanidin oxidase (ANS)	8	[tea]_67273	[tea]_42343	12	[tea]_67273	[tea]_26939	[tea]_40256
		[tea]_52083	[tea]_40256		[tea]_48244	[tea]_47825	[tea]_13744
		[tea]_47825	[tea]_13744		[tea]_61377	[tea]_48033	[tea]_56213
		[tea]_48033	[tea]_15327		[tea]_52083	[tea]_42343	[tea]_15327
Anthocyanidin reductase (ANR)	8	[tea]_49922	[tea]_63307	24	[tea]_71884	[tea]_50074	[tea]_49922
		[tea]_8343	[tea]_41430		[tea]_70995	[tea]_51498	[tea]_55577
		[tea]_2693	[tea]_44861		[tea]_78440	[tea]_41430	[tea]_47700
		[tea]_1491	[tea]_47535		[tea]_67568	[tea]_44861	[tea]_10397
					[tea]_55400	[tea]_52640	[tea]_8343
					[tea]_63307	[tea]_47535	[tea]_63701
					[tea]_63287	[tea]_52545	[tea]_2693
					[tea]_55798	[tea]_52647	[tea]_1491
Leucoanthocyanidin reductase (LAR)	13	[tea]_58470	[tea]_51766	37	[tea]_67698	[tea]_62714	[tea]_31967
		[tea]_58567	[tea]_31967		[tea]_67892	[tea]_61812	[tea]_53448
		[tea]_44960	[tea]_51087		[tea]_71132	[tea]_56934	[tea]_56756
		[tea]_41491	[tea]_54165		[tea]_62902	[tea]_27382	[tea]_51293
		[tea]_55817	[tea]_15564		[tea]_46880	[tea]_44960	[tea]_51953
		[tea]_56351	[tea]_57411		[tea]_58470	[tea]_41491	[tea]_51087
			[tea]_12910		[tea]_74355	[tea]_47611	[tea]_54165
					[tea]_60199	[tea]_55817	[tea]_55264
					[tea]_59037	[tea]_56351	[tea]_23615
					[tea]_58705	[tea]_27114	[tea]_15564
					[tea]_58567	[tea]_33773	[tea]_57411
					[tea]_61810	[tea]_51766	[tea]_12910
					[tea]_64952
Theanine Biosynthesis
Glutamine synthetase（GS）/Theanine synthetase (TS)	33	[tea]_55254	[tea]_32161	70	[tea]_71656	[tea]_49955	[tea]_37876
		[tea]_61619	[tea]_37721		[tea]_78517	[tea]_36178	[tea]_52733
		[tea]_48196	[tea]_32255		[tea]_69680	[tea]_51425	[tea]_47901
		[tea]_49130	[tea]_35833		[tea]_74344	[tea]_35815	[tea]_48358
		[tea]_31570	[tea]_35557		[tea]_76690	[tea]_33060	[tea]_55912
		[tea]_37175	[tea]_43912		[tea]_62514	[tea]_43896	[tea]_50681
		[tea]_26656	[tea]_55551		[tea]_69699	[tea]_48459	[tea]_44894
		[tea]_52451	[tea]_19598		[tea]_55254	[tea]_35553	[tea]_55551
		[tea]_37704	[tea]_15128		[tea]_53769	[tea]_37295	[tea]_19598
		[tea]_46041	[tea]_8871		[tea]_57932	[tea]_44942	[tea]_15128
		[tea]_49955	[tea]_11573		[tea]_66016	[tea]_32161	[tea]_8871
		[tea]_36178	[tea]_14992		[tea]_61619	[tea]_37721	[tea]_53333
		[tea]_35815	[tea]_27439		[tea]_48196	[tea]_49168	[tea]_11573
		[tea]_43896	[tea]_19535		[tea]_37516	[tea]_32255	[tea]_14992
		[tea]_35553	[tea]_20546		[tea]_49130	[tea]_35833	[tea]_27439
		[tea]_37295	[tea]_17143		[tea]_31570	[tea]_35557	[tea]_54139
			[tea]_49559		[tea]_37175	[tea]_36192	[tea]_19535
					[tea]_26656	[tea]_50067	[tea]_59583
					[tea]_52451	[tea]_43912	[tea]_20546
					[tea]_45522	[tea]_50483	[tea]_17143
					[tea]_37704	[tea]_39012	[tea]_60554
					[tea]_38498	[tea]_38825	[tea]_49559
					[tea]_46910	[tea]_43103	[tea]_66526
					[tea]_46041
Glutamate synthase (NADPH/Fe)	6	[tea]_381	[tea]_4055	25	[tea]_75830	[tea]_381	[tea]_13399
		[tea]_50696	[tea]_5819		[tea]_62660	[tea]_5021	[tea]_10696
		[tea]_18126	[tea]_9026		[tea]_50696	[tea]_4194	[tea]_15860
					[tea]_26563	[tea]_3058	[tea]_19788
					[tea]_20362	[tea]_25310	[tea]_4055
					[tea]_18126	[tea]_40176	[tea]_4225
					[tea]_14431	[tea]_27471	[tea]_7291
					[tea]_9456	[tea]_50852	[tea]_5819
					[tea]_9026
Alanine transaminase (ALT)	3	[tea]_35096	[tea]_25370	5	[tea]_35096	[tea]_51403	[tea]_57436
			[tea]_57436		[tea]_29157	[tea]_25370
Arginine decarboxylase (ADC)	2	[tea]_11385	[tea]_10771	23	[tea]_72170	[tea]_60095	[tea]_10771
					[tea]_67989	[tea]_41530	[tea]_23834
					[tea]_47812	[tea]_24326	[tea]_15151
					[tea]_34475	[tea]_17056	[tea]_14532
					[tea]_47637	[tea]_24790	[tea]_16112
					[tea]_33820	[tea]_12241	[tea]_14981
					[tea]_28828	[tea]_18851	[tea]_11385
					[tea]_26853	[tea]_20161
Caffeine Biosynthesis
Adenine phosphoribosyltransferase (APRT)	8	[tea]_51589	[tea]_67864	14	[tea]_69953	[tea]_64342	[tea]_57285
		[tea]_38948	[tea]_60940		[tea]_67864	[tea]_58453	[tea]_10078
		[tea]_57285	[tea]_58851		[tea]_60940	[tea]_51589	[tea]_62626
		[tea]_9928	[tea]_58453		[tea]_58851	[tea]_38948	[tea]_9928
					[tea]_57658	[tea]_13614
AMP deaminase (AMPD)	8	[tea]_9259	[tea]_63091	13	[tea]_63091	[tea]_17019	[tea]_10972
		[tea]_20635	[tea]_37745		[tea]_37745	[tea]_10087	[tea]_17542
		[tea]_10972	[tea]_48790		[tea]_48790	[tea]_20635	[tea]_22534
		[tea]_7830	[tea]_27785		[tea]_27785	[tea]_10848	[tea]_7830
					[tea]_9259
IMP dehydrogenase (IMPDH)	2	[tea]_27194	[tea]_39142	9	[tea]_63194	[tea]_27950	[tea]_41151
					[tea]_29237	[tea]_42239	[tea]_27194
					[tea]_27441	[tea]_39142	[tea]_66672
5'-Nucleotidase (5'-Nase)	9	[tea]_31199	[tea]_46259	15	[tea]_52987	[tea]_28112	[tea]_31199
		[tea]_17106	[tea]_35654		[tea]_46259	[tea]_56228	[tea]_53255
		[tea]_14721	[tea]_42378		[tea]_32357	[tea]_50987	[tea]_17106
		[tea]_62501	[tea]_28112		[tea]_35654	[tea]_41399	[tea]_14721
			[tea]_26373		[tea]_42378	[tea]_26373	[tea]_62501
Theobromine synthase (MXMT)	2	[tea]_33086	[tea]_45210	3	[tea]_71907	[tea]_45367	[tea]_59135
Tea caffeine synthase (TCS)	8	[tea]_26065	[tea]_52623	51	[tea]_70010	[tea]_45309	[tea]_44068
		[tea]_39349	[tea]_39941		[tea]_68405	[tea]_52212	[tea]_41256
		[tea]_10948	[tea]_45367		[tea]_53570	[tea]_54280	[tea]_39349
		[tea]_22556	[tea]_37714		[tea]_52623	[tea]_45436	[tea]_46129
					[tea]_47446	[tea]_44859	[tea]_44277
					[tea]_53497	[tea]_39941	[tea]_42315
					[tea]_76697	[tea]_43568	[tea]_53435
					[tea]_58965	[tea]_45210	[tea]_55203
					[tea]_60461	[tea]_40772	[tea]_10948
					[tea]_57588	[tea]_51108	[tea]_66371
					[tea]_63742	[tea]_51109	[tea]_22556
					[tea]_55431	[tea]_37714	[tea]_17282
					[tea]_67640	[tea]_37911	[tea]_61252
					[tea]_52783	[tea]_39677	[tea]_51495
					[tea]_51829	[tea]_33086	[tea]_58433
					[tea]_67995	[tea]_45845	[tea]_40707
					[tea]_70858	[tea]_26065	[tea]_49343

## Sheet: SheetB
147 genes and 208 transcripts involved in flavonoid, theanine and caffeine biosynthesis generated from Illumina RNA-seq
Gene Name	No.	Gene ID	Gene ID	No.	Unigene ID	Unigene ID
Flavonoid Biosynthesis
Phenylalanine ammonia lyase (PAL)	15	CL1710.Contig6_All	Unigene18279_All	37	CL1710.Contig10_All	Unigene26446_All
		CL1710.Contig7_All	Unigene24564_All		CL1710.Contig11_All	Unigene26447_All
		CL1710.Contig9_All	Unigene26441_All		CL1710.Contig12_All	Unigene26450_All
		CL1710.Contig10_All	Unigene26446_All		CL1710.Contig14_All	Unigene26451_All
		CL1710.Contig11_All	Unigene26455_All		CL1710.Contig15_All	Unigene26452_All
		CL1710.Contig13_All	Unigene26456_All		CL1710.Contig16_All	Unigene26453_All
		CL1710.Contig14_All	Unigene40722_All		CL1710.Contig1_All	Unigene26454_All
		Unigene11874_All			CL1710.Contig2_All	Unigene26455_All
					CL1710.Contig3_All	Unigene26457_All
					CL1710.Contig4_All	CL1710.Contig13_All
					CL1710.Contig5_All	Unigene26448_All
					CL1710.Contig6_All	Unigene24564_All
					CL1710.Contig7_All	Unigene11874_All
					CL1710.Contig8_All	Unigene18279_All
					CL1710.Contig9_All	Unigene26456_All
					Unigene26441_All	Unigene26449_All
					Unigene26442_All	Unigene26444_All
					Unigene26445_All	Unigene26443_All
						Unigene40722_All
Cinnamate 4-hydroxylase (C4H)	5	CL979.Contig2_All	Unigene7739_All	6	CL979.Contig1_All	Unigene7881_All
		Unigene7881_All	Unigene16580_All		CL979.Contig2_All	Unigene7739_All
		Unigene9151_All			CL979.Contig3_All	Unigene16580_All
4-coumarate CoA ligase (4CL)	18	CL749.Contig4_All	CL4299.Contig1_All	23	CL749.Contig3_All	Unigene14748_All
		CL1835.Contig1_All	CL4611.Contig1_All		CL749.Contig4_All	CL4299.Contig2_All
		CL2254.Contig1_All	CL4611.Contig3_All		Unigene18177_All	CL6531.Contig2_All
		CL2254.Contig2_All	CL5076.Contig2_All		Unigene20545_All	CL6531.Contig1_All
		CL4026.Contig1_All	CL6531.Contig2_All		Unigene5537_All	CL4026.Contig2_All
		CL4026.Contig2_All	Unigene5537_All		Unigene14408_All	CL4611.Contig3_All
		Unigene14408_All	Unigene18177_All		CL5076.Contig1_All	CL4611.Contig2_All
		Unigene14748_All	Unigene20545_All		CL5076.Contig2_All	CL4611.Contig1_All
		Unigene23202_All	Unigene42811_All		CL2254.Contig2_All	CL4026.Contig1_All
					CL4299.Contig1_All	Unigene23202_All
					CL2254.Contig1_All	CL1835.Contig1_All
						Unigene42811_All
Chalcone synthase (CHS)	4	CL1946.Contig2_All	CL1946.Contig7_All	8	CL1946.Contig1_All	CL1946.Contig5_All
		CL1946.Contig4_All	Unigene11234_All		CL1946.Contig2_All	CL1946.Contig6_All
					CL1946.Contig3_All	CL1946.Contig7_All
					CL1946.Contig4_All	Unigene11234_All
Chalcone isomerase (CHI)	4	CL7944.Contig1_All	CL7944.Contig3_All	4	CL7944.Contig2_All	CL7944.Contig3_All
		CL7944.Contig2_All	Unigene9200_All		CL7944.Contig1_All	Unigene9200_All
Flavanone 3-hydroxylase (F3H)	12	CL32.Contig1_All	CL1504.Contig4_All	12	Unigene20304_All	CL6615.Contig4_All
		CL32.Contig2_All	CL6615.Contig4_All		Unigene397_All	CL327.Contig1_All
		CL32.Contig3_All	Unigene397_All		CL32.Contig1_All	Unigene42058_All
		CL327.Contig1_All	Unigene2788_All		CL32.Contig2_All	CL1504.Contig4_All
		CL1504.Contig2_All	Unigene20304_All		CL32.Contig3_All	Unigene2788_All
		Unigene20305_All	Unigene42058_All		Unigene20305_All	CL1504.Contig2_All
Flavonoid 3’-hydroxylase (F3'H)	13	CL1207.Contig1_All	Unigene15399_All	13	Unigene1270_All	CL3228.Contig1_All
		CL1207.Contig5_All	Unigene17779_All		Unigene15399_All	Unigene19003_All
		CL3228.Contig1_All	Unigene19003_All		Unigene23743_All	Unigene28599_All
		CL4505.Contig1_All	Unigene23743_All		CL1207.Contig1_All	CL10673.Contig2_All
		CL10673.Contig2_All	Unigene1270_All		CL1207.Contig5_All	Unigene37035_All
		Unigene28599_All	Unigene34557_All		CL4505.Contig1_All	Unigene34557_All
		Unigene37035_All				Unigene17779_All
Flavonoid 3’, 5’-hydroxylase (F3', 5'H)	4	Unigene5247_All	Unigene23552_All	4	Unigene23552_All	Unigene23322_All
		Unigene23322_All	Unigene24612_All		Unigene24612_All	Unigene5247_All
Dihydroflavanol 4-reductase (DFR)	13	CL581.Contig1_All	CL7501.Contig2_All	19	CL7501.Contig2_All	CL581.Contig2_All
		CL581.Contig2_All	CL10487.Contig1_All		CL7501.Contig1_All	CL581.Contig3_All
		CL581.Contig3_All	CL10487.Contig2_All		CL10487.Contig3_All	Unigene28053_All
		CL581.Contig4_All	CL10487.Contig6_All		CL10487.Contig6_All	CL10487.Contig1_All
		CL7501.Contig1_All	CL10487.Contig8_All		CL10487.Contig2_All	Unigene5344_All
		Unigene5344_All	Unigene24059_All		CL10487.Contig5_All	CL10487.Contig4_All
		Unigene28053_All			CL10487.Contig7_All	CL581.Contig1_All
					CL581.Contig4_All	CL10487.Contig8_All
					Unigene24059_All	Unigene26889_All
						Unigene13848_All
Leucoanthocyanidin oxidase (ANS)	9	CL200.Contig1_All	CL9445.Contig1_All	9	CL9445.Contig1_All	CL9445.Contig2_All
		CL200.Contig2_All	CL9445.Contig2_All		CL200.Contig2_All	CL9445.Contig3_All
		CL200.Contig3_All	CL9445.Contig3_All		CL200.Contig1_All	Unigene6902_All
		CL8489.Contig1_All	Unigene6902_All		CL200.Contig3_All	Unigene22214_All
		Unigene22214_All				CL8489.Contig1_All
Anthocyanidin reductase (ANR)	4	CL1271.Contig1_All	CL1271.Contig2_All	4	Unigene6211_All	CL1271.Contig2_All
		Unigene6211_All	Unigene30138_All		Unigene30138_All	CL1271.Contig1_All
Leucoanthocyanidin reductase (LAR)	4	CL7453.Contig1_All	CL7453.Contig2_All	4	CL7453.Contig1_All	CL7453.Contig2_All
		Unigene657_All	Unigene6996_All		Unigene657_All	Unigene6996_All
Theanine Biosynthesis
Glutamine synthetase（GS）/Theanine synthetase (TS)	9	CL5281.Contig2_All	CL6846.Contig1_All	10	CL5281.Contig1_All	Unigene39364_All
		CL5961.Contig1_All	Unigene29508_All		CL5281.Contig2_All	Unigene44368_All
		CL5961.Contig2_All	Unigene38773_All		CL5961.Contig1_All	Unigene38773_All
		CL5961.Contig3_All	Unigene39364_All		CL5961.Contig2_All	Unigene29508_All
		Unigene44368_All			CL5961.Contig3_All	CL6846.Contig1_All
Glutamate synthase (NADPH/Fe)	6	CL10260.Contig7_All	Unigene4937_All	14	CL10260.Contig3_All	CL10260.Contig6_All
		CL10260.Contig8_All	CL866.Contig3_All		CL9542.Contig1_All	CL10260.Contig7_All
		CL10428.Contig2_All	CL9542.Contig1_All		CL866.Contig3_All	CL10260.Contig8_All
					CL10260.Contig1_All	CL10428.Contig1_All
					CL10260.Contig2_All	CL10428.Contig2_All
					CL10260.Contig4_All	Unigene3485_All
					CL10260.Contig5_All	Unigene4937_All
Alanine transaminase (ALT)				2	CL1273.Contig1_All	CL1273.Contig2_All
Arginine decarboxylase (ADC)	3	CL315.Contig3_All	CL1273.Contig1_All	9	CL315.Contig1_All	CL315.Contig6_All
		CL315.Contig9_All			CL315.Contig2_All	CL315.Contig7_All
					CL315.Contig3_All	CL315.Contig8_All
					CL315.Contig4_All	CL315.Contig9_All
						CL315.Contig5_All
Caffeine Biosynthesis
Adenine phosphoribosyltransferase (APRT)	7	CL3315.Contig1_All	CL3489.Contig1_All	9	CL7096.Contig2_All	CL3315.Contig2_All
		CL3315.Contig3_All	CL7096.Contig1_All		CL7096.Contig1_All	CL3315.Contig1_All
		Unigene15355_All	CL10591.Contig1_All		CL3315.Contig3_All	Unigene15355_All
		CL10591.Contig2_All			CL10591.Contig1_All	CL10591.Contig2_All
						CL3489.Contig1_All
AMP deaminase (AMPD)	11	CL1440.Contig1_All	Unigene20468_All	12	CL1440.Contig1_All	Unigene14725_All
		CL1440.Contig2_All	Unigene20470_All		Unigene20469_All	Unigene24630_All
		CL7211.Contig1_All	Unigene20472_All		Unigene8552_All	Unigene25300_All
		Unigene8552_All	Unigene24630_All		Unigene20472_All	CL1440.Contig2_All
		Unigene14725_All	Unigene25300_All		Unigene20468_All	CL7211.Contig1_All
		Unigene27943_All			Unigene20470_All	Unigene27943_All
IMP dehydrogenase (IMPDH)	1	Unigene21469_All		1
5'-Nucleotidase (5'-Nase)	3	CL1728.Contig1_All	CL5285.Contig2_All	5	CL5285.Contig3_All	CL5285.Contig1_All
		CL5285.Contig3_All			CL5285.Contig2_All	CL1728.Contig1_All
						CL1728.Contig2_All
Theobromine synthase (MXMT)	1	CL8614.Contig4_All		2	CL8614.Contig1_All	CL8614.Contig4_All
Tea caffeine synthase (TCS)	1	CL8614.Contig2_All		1	CL8614.Contig2_All
