# Supplementary material for: Transcriptome Profiling Using Single-Molecule Direct RNA Sequencing Approach for In-depth Understanding of Genes in Secondary Metabolism Pathways of Camellia sinensis
Source: Front Plant Sci. 2017 Jul 11;8:1205. doi: 10.3389/fpls.2017.01205 (PMC5504172; doi:10.3389/fpls.2017.01205)
Supplement: Supplementary file 3 [file Data_Sheet_2.XLSX]

## Sheet: Sheet1
94 full-length transcripts involved in flavonoid, theanine and caffeine biosynthesis generated from SMART sequencing
Gene Name	No.	Gene ID
Flavonoid Biosynthesis
Phenylalanine ammonia lyase (PAL)	10	[tea]_19184
		[tea]_20515
		[tea]_23195
		[tea]_3529
		[tea]_785
		[tea]_26497
		[tea]_35231
		[tea]_21356
		[tea]_19516
		[tea]_9008
Cinnamate 4-hydroxylase (C4H)	2	[tea]_32777
		[tea]_35253
4-coumarate CoA ligase (4CL)	6	[tea]_27229
		[tea]_25683
		[tea]_19937
		[tea]_28414
		[tea]_28739
		[tea]_45688
Chalcone synthase (CHS)	5	[tea]_51201
		[tea]_46190
		[tea]_49771
		[tea]_44143
		[tea]_36734
Chalcone isomerase (CHI)	2	[tea]_61241
		[tea]_59458
Flavanone 3-hydroxylase (F3H)	2	[tea]_49557
		[tea]_49235
Flavonoid 3’-hydroxylase (F3'H)	3	[tea]_30746
		[tea]_33168
		[tea]_32454
Flavonoid 3’, 5’-hydroxylase (F3', 5'H)	3	[tea]_27534
		[tea]_22363
		[tea]_24671
Dihydroflavanol 4-reductase (DFR)	3	[tea]_76842
		[tea]_46152
		[tea]_6947
Leucoanthocyanidin oxidase (ANS)	3	[tea]_52083
		[tea]_47825
		[tea]_48033
Anthocyanidin reductase (ANR)	4	[tea]_8343
		[tea]_41430
		[tea]_44861
		[tea]_47535
Leucoanthocyanidin reductase (LAR)	7	[tea]_58470
		[tea]_55817
		[tea]_51087
		[tea]_54165
		[tea]_15564
		[tea]_57411
		[tea]_12910
Theanine Biosynthesis
Glutamine synthetase（GS）/Theanine synthetase (TS)	20	[tea]_55254
		[tea]_11573
		[tea]_48196
		[tea]_49130
		[tea]_31570
		[tea]_37175
		[tea]_26656
		[tea]_52451
		[tea]_37704
		[tea]_46041
		[tea]_27439
		[tea]_36178
		[tea]_35815
		[tea]_43896
		[tea]_35553
		[tea]_37295
		[tea]_32255
		[tea]_35833
		[tea]_43912
		[tea]_55551
Glutamate synthase (NADPH/Fe)	5	[tea]_50696
		[tea]_18126
		[tea]_4055
		[tea]_5819
		[tea]_9026
Alanine transaminase (ALT)	1	[tea]_25370
Arginine decarboxylase (ADC)	2	[tea]_11385
		[tea]_10771
Caffeine Biosynthesis										;
AMP deaminase (AMPD)	3	[tea]_9259
		[tea]_37745
		[tea]_7830
IMP dehydrogenase (IMPDH)	2	[tea]_27194
		[tea]_39142
5'-Nucleotidase (5'-Nase)	4	[tea]_31199
		[tea]_17106
		[tea]_28112
		[tea]_46259
Theobromine synthase (MXMT)	2	[tea]_33086
		[tea]_45210
Tea caffeine synthase (TCS)	5	[tea]_52623
		[tea]_39941
		[tea]_45367
		[tea]_37714
		[tea]_39349
Caffeine Biosynthesis 21
Adenine phosphoribosyltransferase (APRT)	8	[tea]_51589	[tea]_67864
		[tea]_38948	[tea]_60940
		[tea]_57285	[tea]_58851
		[tea]_9928	[tea]_58453
		3
AMP deaminase (AMPD)	8	[tea]_9259	[tea]_63091
		[tea]_20635	[tea]_37745
		[tea]_10972	[tea]_48790
		[tea]_7830	[tea]_27785
		2
IMP dehydrogenase (IMPDH)	2	[tea]_27194	[tea]_39142
		5
5'-Nucleotidase (5'-Nase)	9	[tea]_31199	[tea]_46259
		[tea]_17106	[tea]_35654
		[tea]_14721	[tea]_42378
		[tea]_62501	[tea]_28112
			[tea]_26373
Theobromine synthase (MXMT)-Nr anotation	2	[tea]_33086	[tea]_45210
Tea caffeine synthase (TCS)-Nr anotation	8	[tea]_26065	[tea]_52623
		[tea]_39349	[tea]_39941
		[tea]_10948	[tea]_45367
		[tea]_22556	[tea]_37714
		7
