# Supplementary material for: Transcriptome Profiling Using Single-Molecule Direct RNA Sequencing Approach for In-depth Understanding of Genes in Secondary Metabolism Pathways of Camellia sinensis
Source: Front Plant Sci. 2017 Jul 11;8:1205. doi: 10.3389/fpls.2017.01205 (PMC5504172; doi:10.3389/fpls.2017.01205)
Supplement: Supplementary file 4 [file Data_Sheet_3.XLSX]

## Sheet: SheetA
The alignment of short-seq unigenes against the long-read genes involved in flavonoid biosynthesis
Query_id	Subject_id	Identity	Align_length	Miss_match	Gap	Query_start	Query_end	Subject_start	Subject_end	E_value	Score
PAL
CL1710.Contig6_All	[tea]_20515	99.64	1126	4	0	4	1129	1474	349	0	2200
CL1710.Contig7_All	[tea]_19184	97.88	2263	48	0	152	2414	227	2489	0	4058
CL1710.Contig9_All	[tea]_17336	94.55	2274	123	1	22	2295	58	2330	0	3517
CL1710.Contig10_All	[tea]_19516	91.43	1785	153	0	70	1854	166	1950	0	2272
CL1710.Contig11_All	[tea]_20515	99.86	1454	2	0	4	1457	1474	21	0	2825
CL1710.Contig13_All	[tea]_23195	99.42	1205	7	0	1	1205	1270	66	0	2333
CL1710.Contig14_All	[tea]_19184	97.64	1398	33	0	1	1398	1399	2	0	2432
Unigene11874_All	[tea]_21356	100	952	0	0	1	952	1557	2508	0	1846
Unigene18279_All	[tea]_785	99.41	506	3	0	1	506	2649	3154	0	979
Unigene24564_All	[tea]_19516	99.23	908	7	0	1	908	1607	2514	0	1744
Unigene26441_All	[tea]_19184	91.82	2103	172	0	380	2482	447	2549	0	2757
Unigene26446_All	[tea]_21356	92.94	2040	143	1	1	2040	15	2053	0	2894
Unigene26455_All	[tea]_20515	92.62	2020	149	0	52	2071	2338	319	0	2823
Unigene26456_All	[tea]_785	97.85	697	12	2	1	696	1945	2639	0	1249
Unigene40722_All	[tea]_4436	99.6	250	0	1	4	252	3478	3229	2e-137	480
C4H
CL979.Contig2_All	[tea]_32777	97.95	1563	32	0	235	1797	1568	6	0	2803
Unigene7739_All	[tea]_35253	85.23	88	13	0	70	157	1026	939	2e-14	71.9
Unigene9151_All	[tea]_35253	100	306	0	0	1	306	306	1	8e-163	565
4CL
CL749.Contig4_All	[tea]_25683	99.9	1972	0	2	68	2038	2058	88	0	3830
CL4611.Contig1_All	[tea]_25683	89.76	205	19	1	179	381	367	163	4e-63	234
CL4611.Contig3_All	[tea]_25683	86.26	262	28	2	105	364	112	367	7e-62	230
Unigene5537_All	[tea]_28414	99.73	1838	4	1	1	1838	1880	44	0	3554
Unigene18177_All	[tea]_28739	99.79	1934	4	0	54	1987	1934	1	0	3761
Unigene20545_All	[tea]_27229	99.84	1862	2	1	1	1862	1962	102	0	3659
CHS
CL1946.Contig2_All	[tea]_51201	96.64	1221	40	1	215	1435	1223	4	0	2087
CL1946.Contig4_All	[tea]_46190	94.34	1308	73	1	1	1308	1470	164	0	1998
CL1946.Contig7_All	[tea]_46190	92.01	1177	92	2	4	1180	1182	8	0	1572
Unigene11234_All	[tea]_49771	100	375	0	0	1	375	381	7	0	743
CHI
CL7944.Contig1_All	[tea]_59458	99.03	826	7	1	291	1116	825	1	0	1566
CL7944.Contig2_All	[tea]_59458	97.89	947	8	3	156	1091	946	1	0	1643
CL7944.Contig3_All	[tea]_61796	98.95	856	2	6	1215	2070	33	881	0	1580
Unigene9200_All	[tea]_61241	99.46	925	0	5	61	985	1	920	0	1754
F3H
CL327.Contig1_All	[tea]_49235	92.31	169	12	1	878	1046	439	606	1e-59	224
CL1504.Contig2_All	[tea]_49235	94.03	67	4	0	1885	1951	327	261	2e-22	101
CL1504.Contig4_All	[tea]_49235	94.03	67	4	0	2080	2146	327	261	2e-22	101
CL6615.Contig4_All	[tea]_47825	80.95	189	36	0	97	285	1014	826	2e-19	89.7
Unigene397_All	[tea]_49557	99.92	1296	0	1	209	1504	54	1348	0	2553
Unigene20304_All	[tea]_49235	100	1419	0	0	1	1419	11	1429	0	2771
Unigene20305_All	[tea]_41708	99.15	706	6	0	6	711	1307	602	0	1352
F3'H
CL3228.Contig1_All	[tea]_32454	99.69	983	3	0	1	983	983	1	0	1925
Unigene1270_All	[tea]_33168	99.88	807	1	0	1	807	807	1	0	1592
Unigene15399_All	[tea]_33168	100	951	0	0	1	951	800	1750	0	1885
Unigene19003_All	[tea]_35567	80.06	316	63	0	152	467	407	722	9e-31	127
Unigene23743_All	[tea]_30746	99.82	1714	1	1	562	2275	147	1858	0	3368
Unigene34557_All	[tea]_32454	88	200	24	0	83	282	828	629	6e-55	206
F3', 5'H
Unigene23322_All	[tea]_35097	99.01	1723	9	8	92	1814	1	1715	0	3134
Unigene23552_All	[tea]_24671	99.72	2170	2	4	1	2169	17	2183	0	4151
Unigene24612_All	[tea]_27534	99.62	1834	3	3	1	1834	1981	152	0	3433
ANS
CL200.Contig1_All	[tea]_47825	99.54	870	4	0	4	873	1278	409	0	1693
CL200.Contig2_All	[tea]_47825	99.6	1245	2	1	3	1247	1278	37	0	2424
CL200.Contig3_All	[tea]_47825	83.82	859	139	0	82	940	1267	409	3e-165	575
CL8489.Contig1_All	[tea]_67273	97.37	76	2	0	328	403	1	76	3e-33	135
CL9445.Contig1_All	[tea]_52083	100	1106	0	0	85	1190	36	1141	0	2192
CL9445.Contig2_All	[tea]_48033	100	346	0	0	1	346	375	720	0	686
CL9445.Contig3_All	[tea]_48033	100	378	0	0	1	378	19	396	0	749
Unigene6902_All	[tea]_48033	100	257	0	0	1	257	955	699	2e-146	509
Unigene22214_All	[tea]_48033	100	292	0	0	1	292	925	1216	4e-167	579
ANR
CL1271.Contig1_All	[tea]_49922	99.77	1331	1	2	1	1331	1329	1	0	2468
CL1271.Contig2_All	[tea]_63307	99.57	701	3	0	1	701	701	1	0	1324
Unigene6211_All	[tea]_41430	99.93	1457	1	0	1	1457	39	1495	0	2833
Unigene30138_All	[tea]_44861	98.94	1505	7	4	1	1503	11	1508	0	2609
DFR
CL581.Contig1_All	[tea]_6947	86.3	73	10	0	183	255	2518	2446	2e-12	65.9
CL581.Contig2_All	[tea]_6947	100	167	0	0	310	476	2390	2556	8e-92	331
CL581.Contig4_All	[tea]_6947	86.3	73	10	0	708	780	2518	2446	6e-12	65.9
CL7501.Contig1_All	[tea]_46152	99.44	1072	6	0	245	1316	1072	1	0	2077
CL7501.Contig2_All	[tea]_46152	99.6	1492	6	0	35	1526	1492	1	0	2910
CL10487.Contig1_All	[tea]_57598	78.88	502	106	0	396	897	567	1068	9e-39	155
CL10487.Contig2_All	[tea]_57598	79.14	561	117	0	476	1036	508	1068	1e-47	184
CL10487.Contig6_All	[tea]_57598	98.19	1051	17	2	343	1393	1107	59	0	1917
Unigene5344_All	[tea]_1491	96.61	354	10	2	1	354	432	81	2e-170	591
LAR
CL7453.Contig1_All	[tea]_51087	99.92	1287	1	0	40	1326	65	1351	0	2496
CL7453.Contig2_All	[tea]_54165	99.89	903	1	0	1	903	1238	336	0	1651
Unigene657_All	[tea]_44960	99.51	1417	6	1	69	1484	39	1455	0	2686
Unigene6996_All	[tea]_54165	99.1	332	0	1	43	371	25	356	0	630

## Sheet: SheetB
The alignment of short-seq unigenes against the long-read genes involved in theanine biosynthesis
Query_id	Subject_id	Identity	Align_length	Miss_match	Gap	Query_start	Query_end	Subject_start	Subject_end	E_value	Score
GS
CL5281.Contig2_All	[tea]_35815	99.82	1707	3	0	59	1765	1	1707	0	3253
CL5961.Contig1_All	[tea]_11573	99.73	1128	3	0	126	1253	59	1186	0	2212
CL5961.Contig2_All	[tea]_46041	99.62	1308	1	2	65	1372	1377	74	0	2500
CL5961.Contig3_All	[tea]_43896	99.57	231	1	0	1	231	543	773	2e-128	450
CL6846.Contig1_All	[tea]_43896	100	120	0	0	584	703	137	256	4e-64	238
Unigene29508_All	[tea]_43896	100	137	0	0	131	267	144	280	1e-74	272
GOGAT-NADPH
CL866.Contig3_All	[tea]_9026	100	145	0	0	1	145	2805	2949	3e-79	287
CL9542.Contig1_All	[tea]_9026	99.35	1854	8	4	1065	2918	2949	1100	0	3548
GOGAT-Fe
CL10260.Contig7_All	[tea]_9026	99.05	2955	22	6	3678	6632	1	2949	0	5588
CL10260.Contig8_All	[tea]_381	98.76	4210	29	21	146	4354	4188	1	0	7729
CL10428.Contig2_All	[tea]_5819	99.67	3666	7	5	4711	8376	1	3661	0	7049
Unigene4937_All	[tea]_9026	97.53	2955	67	6	658	3612	2949	1	0	5231
ALT
CL1273.Contig1_All	[tea]_25370	99.89	1792	1	1	1	1791	2086	295	0	3439
ADC
CL315.Contig3_All	[tea]_10771	99.36	2641	14	3	316	2956	2744	107	0	4815
CL315.Contig9_All	[tea]_11385	99.81	2056	4	0	117	2172	2712	657	0	4044

## Sheet: SheetC
The alignment of short-seq unigenes against the long-read genes involved in caffeine biosynthesis
Query_id	Subject_id	Identity	Align_length	Miss_match	Gap	Query_start	Query_end	Subject_start	Subject_end	E_value	Score
APRT
CL3315.Contig1_All	[tea]_57285	90.13	557	54	1	1	557	178	733	0	660
CL3315.Contig3_All	[tea]_57285	99.16	950	7	1	24	973	1034	86	0	1812
CL3489.Contig1_All	[tea]_38948	97.97	246	5	0	1	246	629	384	9e-128	448
CL7096.Contig1_All	[tea]_57285	82.9	462	78	1	248	709	212	672	4e-77	281
CL10591.Contig1_All	[tea]_58851	99.63	804	0	3	16	819	155	955	0	1546
CL10591.Contig2_All	[tea]_58851	91.44	432	35	2	43	474	713	284	2e-157	547
Unigene15355_All	[tea]_60940	99.36	940	3	3	336	1275	1	937	0	1792
AMPD
CL1440.Contig1_All	[tea]_9259	99.89	2700	3	0	1	2700	234	2933	0	5329
CL1440.Contig2_All	[tea]_63091	99.4	336	0	2	1	336	274	607	0	634
CL7211.Contig1_All	[tea]_9259	100	170	0	0	128	297	68	237	2e-94	337
Unigene8552_All	[tea]_37745	99.39	976	6	0	1	976	1126	151	0	1887
Unigene14725_All	[tea]_10972	99.26	814	2	4	1	814	925	116	0	1534
Unigene20468_All	[tea]_10972	94.29	805	29	5	4	807	2896	2108	0	1215
Unigene20470_All	[tea]_9259	100	845	0	0	319	1163	2088	2932	0	1675
Unigene20472_All	[tea]_10972	97.7	1001	5	6	1	1000	1927	2910	0	1778
Unigene24630_All	[tea]_48790	99.76	425	1	0	52	476	1	425	0	793
Unigene25300_All	[tea]_37745	100	273	0	0	3	275	1150	1422	7e-156	541
IMPDH
Unigene21469_All	[tea]_27194	99.77	1725	2	2	69	1792	34	1757	0	3330
5'-Nucleotidase (5'-Nase)
CL1728.Contig1_All	[tea]_35654	99.84	1274	2	0	1	1274	1274	1	0	2468
CL5285.Contig2_All	[tea]_42378	88.26	818	94	1	231	1048	222	1037	0	854
CL5285.Contig3_All	[tea]_42378	99.81	1043	0	1	432	1474	1041	1	0	1998
MXMT
CL8614.Contig4_All	[tea]_39349	97.14	1434	38	1	303	1736	195	1625	0	2514
TCS
CL8614.Contig2_All	[tea]_45210	98.02	303	4	2	24	324	204	506	1e-154	537
