# Supplementary material for: Transcriptome Profiling Using Single-Molecule Direct RNA Sequencing Approach for In-depth Understanding of Genes in Secondary Metabolism Pathways of Camellia sinensis
Source: Front Plant Sci. 2017 Jul 11;8:1205. doi: 10.3389/fpls.2017.01205 (PMC5504172; doi:10.3389/fpls.2017.01205)
Supplement: Supplementary file 5 [file Data_Sheet_4.DOC]

Supplementary Data 4 Alignment of splice isoforms with the genomic sequence. 

Gene: Chalcone synthase (CHS)

Genomic Sequence
ATGGTCACTGTCGAGGATGTTTGGAGGGCACAACGGGCCCGAGGCCCGGCGACAGTTTTGGCGATTGGAACGGCAACCCCACCAAACTGCGTTGATCAGAGTACGTACCCGGATTACTACTTTCGGATTACTAATAGCGAGCATAAGGTGGAGTTGAAAGAAAAGTTCAAGCGCATGTGTAAGAAATTTTTTATCTATATGCTTTTGGTCAATTTTTATTTTTCATGCTGATTATTAGAGTTGTACATAACAGCACATGATGTTAATTTGATTATGTGCATGAAAAGGATTTAGAAAGTTCATAATGGTGTCTTACATCATTGCTTGGTCTGTAATTGAATGGTGATTTTAATTTAACAGAAGATCTAGGAGTTAATTAAAAATGTTGTAAATCAAGTTCCTATGGTTTATTTTTAATCACTTAAATCTAACAACATTATCAAGAAATAAAAGAGAATACAAGTAAAAAAATCACAAATTTACAATCCAAATATTTTTCCTCTGTTAATTTTTTTTTGATATTTTGTGATGTCTATTTTACAGGCGACAAATCAATGATTAAAAAACGTTACATGTACTTAACAGAGGAAATTTTGAAAGAAAATCCTCTAGTGTGCGAGTACATGGCACCTTCGCTTGATGCTAGGCAGGACATGGTTGTGGTTGAAGTGCCAAAGCTAGGAAAAGAGGCTGCAACTAAGGCAATCAAAGAATGGGGTCAACCAAAATCCAAAATTACCCATTTGGTCTTTTGCACCACCAGTGGTGTGGACATGCCCGGTGCCGACTACCAGCTCACCAAGCTCCTCGGCCTTCGCCCATCAGTCAAGCGACTCATGATGTATCAACAAGGTTGCTTTGCTGGTGGCACGGTTCTTCGCTTAGCCAAGGATTTGGCCGAGAACAACAAAGGTGCCCGCGTTTTAGTCGTGTGCTCTGAGATCACTGCGGTCACCTTCCGTGGGCCTAGTGATACCCATCTCGATAGCCTCGTAGGCCAATCCCTATTTGGTGATGGAGCAGCCGCCATTATTATTGGGTCAGACCCAATTCCAGAGGTTGAGAAACCACTGTTTGAGTTGGTTTCAGCGGCCCAAACCATTCTCCCTAGTAGTGACGGTGCCATCGACGGACACCTCCGTGAAGTGGGCCTTACATTTCATCTCCTCAAGGATGTTCCAAGGCTCATCTCTATGAACGTTGAAAAGAGCCTGGTGGAAGCATTCCAGCCTTTGGGCATTTCTGATTGGAATTCCCTTTTTTGGATTGCACACCCTGGTGGGCCTGCTATTTTGGACCAGGTAGAGTTAAAATTGGGCCTTAAGGAAGAGAAGCTACGGGCCACAAGGCACGTGCTAAGCGAGTATGGTAACATGTCAAGCGCGTGCGTGCTATTCATACTAGATGAGATGAGGAAGAAATCAGCTGAAGAAGGGCTCAAGACCACTGGCGAAGGGCTTGAGTGGGGTGTGCTATTTGGGTTCGGACCTGGGCTCACCGTTGAGACTGTGGTGCTCCACAGTTTGTGCACTTAA

>tea.49771/M13
CAAGCTCAAATATCTACTACTCCTCTTCCTAGCTAGCACATACCACACTAGCATCAGCCACCACCCTAAACATTTTTCTGGCAAAAAATGGTCACTGTCGAGGATGTTTGGAGGGCACAACGGGCCCGAGGCCCGGCGACAGTTTTGGCGATTGGAACGGCAACCCCACCAAACTGCGTTGATCAGAGTACGTACCCGGATTACTACTTTCGGATTACTAATAGCGAGCATAAGGTGGAGTTGAAAGAAAAGTTCAAGCGCATGTGCGACAAATCAATGATTAAAAAACGTTACATGTACTTAACAGAGGAAATTTTGAAAGAAAATCCTCTAGTGTGCGAGTACATGGCACCTTCGCTTGATGCTAGGCAGGACATGGTTGTGGTTGAAGTGCCAAAGCTAGGAAAAGAGGCTGCAACTGAGGCAATCAAAGAATGGGGTCAACCAAAATCCAAAATTACCCATTTGGTCTTTTGCACCACCAGTGGTGTGGACATGCCCGGTGCCGACTACCAGCTCACCAAGCTCCTCGGCCTTCGCCCATCAGTCAAGCGGCTCATGATGTATCAACAAGGTTGCTTTGCTGGTGGCACGGTTCTTCGCTTAGCCAAGGATTTGGCCGAGAACAACAAAGGTGCCCGCGTTTTAGTCGTGTGCTCTGAGATCACTGCGGACACCTTCCGTGGGCCTAGTGATACCCATCTCGATAGCCTCGTAGGCCAATCCCTATTTGGTGATGGAGCAGCCGCCATTATTATTGGGTCAGACCCAATTCCAGAGGTTGAGAAACCACTGTTTGAGTTGGTTTCAGCGGCCCAAACCATTCTCCCTAGTAGTGACGGTGCCATCGACGGACACCTCCGTGAAGTGGGCCTTACATTTCATCTCCTCAAGGATGTTCCAAGGCTCATCTCTATGAACGTTGAAAAGAGCCTGGTGGAAGCATTCCAGCCTTTGGGCATTTCTGATTGGAATTCCCTTTTTTGGATTGCACACCCTGGTGGGCCTGCTATTTTGGACCAGGTAGAGTTAAAATTGGGCCTTAAGGAAGAGAAGCTACGGGCCACAAGGCACGTGCTAAGCGAGTATGGTAACATGTCAAGCGCGTGCGTGCTATTCATACTAGATGAGATGAGGAAGAAATCAGCTGAAGAAGGGCTCAAGACCACTGGCGAAGGGCTTGAGTGGGGTGTGCTATTTGGGTTCGGACCTGGGCTCACCGTTGAGACTGTGGTGCTCCACAGTTTGTGCACTTAAAACTTAAAAGGGCTACTTAAAGTATAAGCATTGTTTCTTGTTTTTCTTTTAATTTGTGGTTGTGTTGTTGAATGGCTTTGTTTGGTCATACTCTGTTTGCATTTTAAAGTAAGAAATGCGAATGAAAGTTATGTAGTGACTTTTAAAAGAAATAAAATTTTCTTTAT

>tea.53048/M13
ATTTCAAGCTCAAATATCTACTACTCCTCTTCCTAGCTAGCACATACCACACTAGCATCAGCCACCACCCTAAACATTTTTCTGGCAAAAAATGGTCACTGTCGAGGATGTTTGGAGGGCACAACGGGCCCGAGGCCCGGCGACAGTTTTGGCGATTGGAACGGCAACCCCACCAAACTGCGTTTGATCAGAGCGACAAATCAATGATTAAAAAACGTTACATGTACTTAACAGAGGAAATTTTGAAAGAAAATCCTCTAGTGTGCGAGTACATGGCACCTTCGCTTGATGCTAGGCAGGACATGGTTGTGGTTGAAGTGCCAAAGCTAGGAAAAGAGGCTGCAACTAAGGCAATCAAAGAATGGGGTCAACCAAAATCCAAAATTACCCACTTGGTCTTTTGCACCACCAGTGGTGTGGACATGCCCGGTGCCGACTACCAGCTCACCAAGCTCCTCGGCCTTCGCCCATCAGTCAAGAGGCTCATGATGTATCAACAAGGTTGCTTTGCTGGTGGCACGGTTCTTCGCTTAGCCAAGGATTTGGCCGAGAACAACAAAGGTGCCCGAGTTTTAGTCGTGTGCTCTGAGATCACTGCGGTCACCTTCCGTGGGCCTAGTGATACCCATCTCGATAGCCTCGTAGGCCAATCCCTATTTGGTGATGGAGCAGCCGCCATTATTATTGGGTCAGACCCAATTCCAGAGGTTGAGAAACCACTGTTTGAGTTGGTTTCAGCGGCCCAAACCATTCTCCCTAGTAGTGACGGTGCCATCGACGGACACCTCCGTGAAGTGGGCCTTACATTTCATCTCCTCAAGGATGTTCCAAGGCTCATCTCTATGAACGTTGAAAAGAGCCTGGTGGAAGCATTCCAGCCTTTGGGCATTTCTGATTGGAATTCCCTTTTTTGGATTGCACACCCTGGTGGGCCTGCTATTTTGGACCAGGTAGAGTTAAAATTGGGCCTTAAGGAAGAGAAGCTACGGGCCACAAGGCACGTGCTAAGCGAGTATGGTAACATGTCAAGCGCGTGCGTGCTATTCATACTAGATGAGATGAGGAAGAAATCAGCTGAAGAAGGGCTCAAGACCACTGGCGAAGGGCTTGAGTGGGGTGTGCTATTTGGGTTCGGACCTGGGCTCACCGTTGAGACTGTGGTGCTCCACAGTTTGTGCACTTAAAACTTAAAAGGGCTACTTAAAGTATAAGCATTGTTTCTTGTTTTTCTTTTAATTTGTGGTTGTGTTGTTGAATGGCTTTGTTTGGTCATACTCTGTTTGCATTTTAAAGTAAGAAATGCGAATGAAAGTTATGTAGTGACTTTTAAAAGAAATAAAATTTTCTTT

tea.49771/M13   ----CAAGCTCAAATATCTACTACTCCTCTTCCTAGCTAGCACATACCACACTAGCATCA
tea.53048/M13   ATTTCAAGCTCAAATATCTACTACTCCTCTTCCTAGCTAGCACATACCACACTAGCATCA
                    ********************************************************

tea.49771/M13   GCCACCACCCTAAACATTTTTCTGGCAAAAAATGGTCACTGTCGAGGATGTTTGGAGGGC
tea.53048/M13   GCCACCACCCTAAACATTTTTCTGGCAAAAAATGGTCACTGTCGAGGATGTTTGGAGGGC
                ************************************************************

tea.49771/M13   ACAACGGGCCCGAGGCCCGGCGACAGTTTTGGCGATTGGAACGGCAACCCCACCAAACTG
tea.53048/M13   ACAACGGGCCCGAGGCCCGGCGACAGTTTTGGCGATTGGAACGGCAACCCCACCAAACTG
                ************************************************************

tea.49771/M13   CGTT-GATCAGAGTACGTACCCGGATTACTACTTTCGGATTACTAATAGCGAGCATAAGG
tea.53048/M13   CGTTTGATCAGAG-----------------------------------------------
                **** ********                                               

tea.49771/M13   TGGAGTTGAAAGAAAAGTTCAAGCGCATGTGCGACAAATCAATGATTAAAAAACGTTACA
tea.53048/M13   -------------------------------CGACAAATCAATGATTAAAAAACGTTACA
                                               *****************************

tea.49771/M13   TGTACTTAACAGAGGAAATTTTGAAAGAAAATCCTCTAGTGTGCGAGTACATGGCACCTT
tea.53048/M13   TGTACTTAACAGAGGAAATTTTGAAAGAAAATCCTCTAGTGTGCGAGTACATGGCACCTT
                ************************************************************

tea.49771/M13   CGCTTGATGCTAGGCAGGACATGGTTGTGGTTGAAGTGCCAAAGCTAGGAAAAGAGGCTG
tea.53048/M13   CGCTTGATGCTAGGCAGGACATGGTTGTGGTTGAAGTGCCAAAGCTAGGAAAAGAGGCTG
                ************************************************************

tea.49771/M13   CAACTGAGGCAATCAAAGAATGGGGTCAACCAAAATCCAAAATTACCCATTTGGTCTTTT
tea.53048/M13   CAACTAAGGCAATCAAAGAATGGGGTCAACCAAAATCCAAAATTACCCACTTGGTCTTTT
                ***** ******************************************* **********

tea.49771/M13   GCACCACCAGTGGTGTGGACATGCCCGGTGCCGACTACCAGCTCACCAAGCTCCTCGGCC
tea.53048/M13   GCACCACCAGTGGTGTGGACATGCCCGGTGCCGACTACCAGCTCACCAAGCTCCTCGGCC
                ************************************************************

tea.49771/M13   TTCGCCCATCAGTCAAGCGGCTCATGATGTATCAACAAGGTTGCTTTGCTGGTGGCACGG
tea.53048/M13   TTCGCCCATCAGTCAAGAGGCTCATGATGTATCAACAAGGTTGCTTTGCTGGTGGCACGG
                ***************** ******************************************

tea.49771/M13   TTCTTCGCTTAGCCAAGGATTTGGCCGAGAACAACAAAGGTGCCCGCGTTTTAGTCGTGT
tea.53048/M13   TTCTTCGCTTAGCCAAGGATTTGGCCGAGAACAACAAAGGTGCCCGAGTTTTAGTCGTGT
                ********************************************** *************

tea.49771/M13   GCTCTGAGATCACTGCGGACACCTTCCGTGGGCCTAGTGATACCCATCTCGATAGCCTCG
tea.53048/M13   GCTCTGAGATCACTGCGGTCACCTTCCGTGGGCCTAGTGATACCCATCTCGATAGCCTCG
                ****************** *****************************************

tea.49771/M13   TAGGCCAATCCCTATTTGGTGATGGAGCAGCCGCCATTATTATTGGGTCAGACCCAATTC
tea.53048/M13   TAGGCCAATCCCTATTTGGTGATGGAGCAGCCGCCATTATTATTGGGTCAGACCCAATTC
                ************************************************************

tea.49771/M13   CAGAGGTTGAGAAACCACTGTTTGAGTTGGTTTCAGCGGCCCAAACCATTCTCCCTAGTA
tea.53048/M13   CAGAGGTTGAGAAACCACTGTTTGAGTTGGTTTCAGCGGCCCAAACCATTCTCCCTAGTA
                ************************************************************

tea.49771/M13   GTGACGGTGCCATCGACGGACACCTCCGTGAAGTGGGCCTTACATTTCATCTCCTCAAGG
tea.53048/M13   GTGACGGTGCCATCGACGGACACCTCCGTGAAGTGGGCCTTACATTTCATCTCCTCAAGG
                ************************************************************

tea.49771/M13   ATGTTCCAAGGCTCATCTCTATGAACGTTGAAAAGAGCCTGGTGGAAGCATTCCAGCCTT
tea.53048/M13   ATGTTCCAAGGCTCATCTCTATGAACGTTGAAAAGAGCCTGGTGGAAGCATTCCAGCCTT
                ************************************************************

tea.49771/M13   TGGGCATTTCTGATTGGAATTCCCTTTTTTGGATTGCACACCCTGGTGGGCCTGCTATTT
tea.53048/M13   TGGGCATTTCTGATTGGAATTCCCTTTTTTGGATTGCACACCCTGGTGGGCCTGCTATTT
                ************************************************************

tea.49771/M13   TGGACCAGGTAGAGTTAAAATTGGGCCTTAAGGAAGAGAAGCTACGGGCCACAAGGCACG
tea.53048/M13   TGGACCAGGTAGAGTTAAAATTGGGCCTTAAGGAAGAGAAGCTACGGGCCACAAGGCACG
                ************************************************************

tea.49771/M13   TGCTAAGCGAGTATGGTAACATGTCAAGCGCGTGCGTGCTATTCATACTAGATGAGATGA
tea.53048/M13   TGCTAAGCGAGTATGGTAACATGTCAAGCGCGTGCGTGCTATTCATACTAGATGAGATGA
                ************************************************************

tea.49771/M13   GGAAGAAATCAGCTGAAGAAGGGCTCAAGACCACTGGCGAAGGGCTTGAGTGGGGTGTGC
tea.53048/M13   GGAAGAAATCAGCTGAAGAAGGGCTCAAGACCACTGGCGAAGGGCTTGAGTGGGGTGTGC
                ************************************************************

tea.49771/M13   TATTTGGGTTCGGACCTGGGCTCACCGTTGAGACTGTGGTGCTCCACAGTTTGTGCACTT
tea.53048/M13   TATTTGGGTTCGGACCTGGGCTCACCGTTGAGACTGTGGTGCTCCACAGTTTGTGCACTT
                ************************************************************

tea.49771/M13   AAAACTTAAAAGGGCTACTTAAAGTATAAGCATTGTTTCTTGTTTTTCTTTTAATTTGTG
tea.53048/M13   AAAACTTAAAAGGGCTACTTAAAGTATAAGCATTGTTTCTTGTTTTTCTTTTAATTTGTG
                ************************************************************

tea.49771/M13   GTTGTGTTGTTGAATGGCTTTGTTTGGTCATACTCTGTTTGCATTTTAAAGTAAGAAATG
tea.53048/M13   GTTGTGTTGTTGAATGGCTTTGTTTGGTCATACTCTGTTTGCATTTTAAAGTAAGAAATG
                ************************************************************

tea.49771/M13   CGAATGAAAGTTATGTAGTGACTTTTAAAAGAAATAAAATTTTCTTTAT
tea.53048/M13   CGAATGAAAGTTATGTAGTGACTTTTAAAAGAAATAAAATTTTCTTT--
                ***********************************************  

Gene:Leucoanthocyanidin reductase (LAR)

Genomic Sequence
ATGACTGTGTTGGAATCTGTGTCCGCAGCCGGGGGCGGAGTCCTCATCGTTGGAGCCTCCGGTTTCATTGGCCAGTTCATCGCCGAAGCTAGCCTCCATGCTGATCGGCCTACGTACCTTCTCGTCCGATCGGTTGGCTCTAAAACCAACAAAACTCTTCAAGACAAAGGCGCTAAAGTTATTCATGTACTCTCTCTCTCCCTCCATTGGCAAAAATATTGAGGCTGTATTTGATTTATGAATTTAAAAATTTTGAAAAATAAAAATAAAAAATTATGTAAAATATAATTATATTTCATTCATAATTTACTTATTTTTATTCATTTTATTTCTAAATTCATAAATTAAATGCAGCCCAAGAGACGAGGGAATGTAGTTGCCCCATATAGTTAATTTTTGAAAAATAATTTTTTCTATCTATAATTTTATTTTTTAAAATTTTGTCGATGTTTCAAGAAGTGTTTTTGAATTTATCTTTCCATTGTTTTTTTTTTTTTTGTACGGGNNNNNNNNNNNNNNNNNNNNNNNNNNNNNNNNNNNNNNNNNNNNNNNNNNNNNNNNNNNNNNNNNNNNNNNNNNNNNNNNNNNNNNNNNNNNNNNNNNNNNNNNNNNNNNNNNNNNNNNNNNNNNNNNNNNNNNNNNNNNNNNNNNNNNNNNNNNNNNNNNNNNNNNNNNNNNNNNNATATTTGAAATCCAATGTTGTAACATGACTCTGATGTTATTAACATTGTATCTGATGTTATTAACATTGTAATGGGACCTTTCAGTCTATAAAAAAACTTTTAGGACTAAACAGTGCATAAGTTATTAATTTGGGATTTATTGGTGCATCCCCCTTGTTTTTTCTCATTTATCTCTTTCTCCATCTTCTTATGAATAGTAAAAAAAAATTATATTTATGATTTTTGGTGAACGTTCAATCTTACAAAACAAAAATTTTGATTCCGTCCTTATATTTGTACACAAAAATACAAACATGATAAAACCCGTTTTCAAATATATACATATATTTATTGAAAATGACACTTTTTAAGTAACATTAANNNNNNNNNNNNNNNNNNNNNNNNNNNNNNNNNNNNNNNNNNNNNNNNNNNNNNNNNNNNNNNNNNNNNNNNNNNNNNNNNNNNNNNNNNNTTTTTTTTTTTTTCTGAGAAATTTTTTTCATTGTTTTTGTTTTCACAAACACACTAATTTGGATGTGATGTGATATGTAACAGGGTGTTGTCAAGGATCAAGCATTCATGGAGAAGATACTAAAAGAGCATAAGATAGATATAGTAATATCAGCTATTGGTGGTGCTAATATACTAGACCAACTCACCCTAGTCCATGCCATTAAAGCTGTCGGAACCATCAAGGTAAAAACATTTTCGTTTATGTCGTGTTTGGTTGGAAGATTTAAAGAGAAATTTAAAAATAGAAAAAAAAATTAGGTGAAATGTGAATAAAATATACCTATATTTCACTTAGTTTCACAAACAATTTTCCTTTCCTTTTCCAAATTCCTCTCCAAATGTCCCAACCAAACACAGCATTACGATGTGTTTAGTTAGAAGATTTAAGAAGAAATTTAAAAAATAAAAAATAAAATTATATAAAATTAAGTAAAATATATATATTTTTTTTTCATATTTTACTTAATTTTTTTCCTTTCCTTTTTTAGATCTCTTCTCAAAACTAAACACAAGGTTAAGAAATAAAAAAATAGAAAGCAACAAAAATAGTTCTTTCAACCTTTCCATATTTGCCAGCATTCATTCAAATTCATCGAAGAGGTCATATTTTGAATAACAAATACACAACTGTGATATACTCTTCTCTTTGACATACTTGCAAAGCTCACAAAGTCTTTTATCGAGGTTGACACGAATACTTTGGTACGTACTTGTTGCAGAGGTTTTTGCCATCGGAGTTTGGGCATGACGTTGATAGGGCTAATCCGGTGGAACCAGGGCTCACCATGTACAACGAAAAGAGGAGGGTGCGGCGATTGATAGAAGAGTGTGGGGTGCCCTACACTTATATCTGCTGCAACTCTATTGCTTCTTGGCCATACTATGACAATACTCACCCATCGGAAGTAATTCCCCCTTTGGATGAGTTCCAAATTTATGGTGATGGCAGTGTCAAAGGTATGGCTATTGTTACGTAGTTATAGCTCAAAATTAAAAAGTAGAAGCCAACTTCACAATGAACGACCTTTGACTCAGCCTTTGTTTGGCAAGTTTTGGCCCAGGCTTTTAGTTACAATATTTACAAAAAAAAATAAATAAAAATAAAATAGATTTTTAATTTAATAAAATAAAACATCACATCTAACTTATAAATATTATATTTTTTTTCTTACAAAAATTAAAAAAATCAAAAAATTCATTCCTAACGTGACTTTTTAATACCAAACTAAGACAACTAAAAAACCAACTCACTTTTCAAAGCAACACTCAGTTGAATTTGTTTTCACATTGTAATCTTATTTTTTAATTTTTTAATTATTTCTTCTTCAGTAAGGGAAAAAAATAGAAAGGTAACCTATAATGCATGACAACTTTTTCTCATCGCGATTATTAGAGCCTCGATTCATTAGTCATTTTTAACGATTTTAGGGCATGTTTGATTGGGTGGATTAGAGTATGAGATTAGGATTATTAATCCGTGGGCCCAATTATCCTATGTTTGTTTTAAGATTTTGGTTTAGGATTATTAATCCAATGGATAATTAATCCAACAAATTTGTAGGATTATTAGTAATGGGGTAGGGGTGAGATTATTAATCCAATGGATATTAATCTAATTGGATAGTGAATACCACCTAATTTAATAGAATTATTAATATTTCACTATTAATCTTGTGAATCAAACATGACCTTAGTGATTTAGTGGGTGTTTAGAAAGCAACAGTGCTGCAGACACCCCCCACCACACGCGTGGGGGCAGGGAGAGGATGAAAAAAAATAAATAAATAAATAATTTTTGGGCCACTTGGTGCTGGGGTCTCCCCATTTTCTTTTTTTAATTTTTTAATTATTTTAATTTTTATATTTGAAAAGATAAATTAATTTTTTGTTTAATTATTATATTAAAAAATGTATTTAAAATAATGTTGAAATAAAAAATAATTAAATTATTCCTAAAAAGTTATGCCTGAAGTTGTGCAAGTACATGATGATTGATTTGATGGCATATAAAATGATTAAATTACTCATGTGTGTTGAAATGGTAAATTGGTGGGTTAGTCAAAAATTAAAAAGGCAAAATTGTAATTTTAAACCTATCTGCATCAGTTTCTAATAAAAAAAACAAAAAAAAAACAAAAACTAAGCTATAGTTGGACTTTTTGACTATTTATTTGAATGAGACTAAAATAGCCTCTCAACCTCCTTTCCAAAGACTGCCTTAATAAGCCTTCCTTTGGCAATTTGGATTGGATTGCGTTGGATTGTGGATGGAATTATTTTAGTTATAAAAAGATAAAATAAACTTTTTAACTTAATAAGATAAAATGTCACATTTAATTCATAATTATTGCATTCTTTCTCTCACAAACAGTCAAAAAAAAGTCAATCTCAAACGAGACTTTTTAACCCCAAACTAAAATAGTCAAAAAATTAAAAAGCCAACCTACTTCTCAAACGAACTCTAAATGTGCATAACTTGAATTTACAAACCAATTTTATTGATAAAACATATAAAAGTCTAGAGTGTTTTTTTTTTTTTTTTTTTTTTTTTTTTTTTTNNNNNNNNTTTTTTTGACCGTAGTGACATTTCTTTGATAGAACTCTAAGGTACTATGTTAATCCTGTTCTGGTTGGTGGTTGTGAATTTGTAACTAAGACCCGTGAATTCATAATGACCAACCACACAAGTAATTAAAATGCAGCATATTAGAGATTTACATTTTTAAATTTACAAATATATTTATAATGATATGGTAAAAAAATTAAGTTTTATATCATTGGGTATGTAATAAATTAAGAATTTATATATATCTTGCTATATCACTGTGAGTACAATTTTTTTAAAGTCTCGAGTATTTTCCTTTAAAAAGATACCCATTAAAATAAAATAACCTTGAAAAACTTTATTGGTCAGCTGAAACTGAAAGAAACAAACAAACAAACAAAATAAAGAAAAAAAAGGAGAAAGAGATAAAGATTGATAGAGAGAAAATCCATTAAGAGTAGTTTAACTATTATACAAAGGAAAAGAAAGAAACCAAAAAAATAATAATAATAATAATAATTATATTTGGATGTATTTGTATGTACACATGCTAATGTACACTACAACAAATTAAGTTTCAGAAACAAAAATTTAACTATAAAATCACATTTTAGGAGTGAAAGACTTTTGTTGTTAAAAATGTTATTATTATATTTTTAGAGACGAAATTAGAGGTTTAGTAATAAATTATTATCCTTTTTAAGACCAGTTAATTTTTTCTTTAAAAGTATATTTGTTAGTGACATTTAAAAAAAAAATTTACTAAAAGACAATTTTTTTTAATACTTTTTGGGACGACTTTTTGACGAATATTCTTGCGACGATGGGAATTGGTTCCTAAATATTTTTTGCAACAAAATTTTTCCTTTCGAAAAAAAAAAATTGATCACTAAAACTTTTATATGTTGTAATGGCATTATTGCATACATATATAATTATTTTTTGTCATTGCATATATGCCATGCATAAATTTCTTTCTAGGTAGCATAGTTATAGAAAATATTAAATATAATGGTGTATGATTTTATTTGGTATTATTGACTAATAAAAGATTAAAAATAAAATTAGGTAAACAACCTTTGTCTTGGACAAACTTAACCATGTTGTCTCGACTGTTACGATGATATTATCATATGATACCAAATATGTTTCATTTTGTTTGACTGTATCAACATTTTTTTAGAACTCCACAAACATATAATCGACTACCAAACAAATCACATAAAATATAAATAGAATAATTTGAATGAAATTGTTTATCTTATTATGAGCGTCATCATGAGATATGATGGTTAAAATTGTTTTTAATAGTTGATTGTGTTTTTGATTCTGTGTGTTCCTAGTATTCTTGATAACATCTCATAACACATGCAGCAGAATTTAAAGTCAATATTAATCAAATTACAACTTGGCATAATTTGACTTTTATTTTTGATTAAAACCAATCCAAGGCTATCAACAAGATAGAAGTGAGCTAAAGTCACTCCCATTGAAAAATCATTATGTTCTAAAAATAAAAAAAGAAAAAAAGAAAAATCATTATGTGTGTAGATGTGTATATATANNNNNNNNNNNNNNNNNNNNNNNNNNNNNNNNNNNNNNNNNNNNNNNNNNNNNNNNNNNNNNNNNNNNNNNNNNNNNNNNNNNNNNNNNNNNNNNNNNNNNNNNNNNNNNNNNNNNNNNNNNNNNNNNNNNNNNNNNNNNNNNNNNNNNNNNNNNNNNNNNNNNNNNNNNNNNNNNNNNNNNNNNNNNNNNNNNNNNNNNNNNNNNNNNNNNNNNNNNNNNNNNNNNNNNNNNNNNNNNNNNNNNNNNNNNNNNNNNNNNNNNNNNNNNNNNNNNNNNNNNNNNNNNNNNNNNNNNNNNNNNNNNNNNNNNNNNNNNNNNNNNNNNNNNNNNNNNNNNNNNNNNNNNNNNNNNNNNNNNNNNNNNNNNNNNNNNNNNNNNNNNNNNNNNNNNNNNNNNNNNNNNNNNNNNNNNNNNNNNNNNNNNNNNNNNNNNNNNNNNNNNNNNNNNNNNNNNNNNNNNNNNNNNNNNNNNNNNNNNNNNNNNNNNNNNNNNNNNNNNNNNNNNNNNNNNNNNNNNNNNNNNNNNNNNNNNNNNNNNNNNNNNNNNNNNNNNNNNNNNNNNNNNNNNNNNNNNNNNNNNNNNNNNNNNNNNNNNNNNNNNNNNNNNNNNNNNNNNNNNNNNNNNNNNNNNNNNNNNNNNNNNNNNNNNNNNNNNNNNNNNNNNNNNNNNNNNNNNNNNNNNNNNNNNNNNNNNNNNNNNNNNNNNNNNNNNNNNNNNNNNNNNNNNNNNNNNNNNNNNNNNNNNNNNNNNNNNNNNNNNNNNNNNNNNNNNNNNNNNNNNNNNNNNNNNNNNNNNNNNNNNNNNNNNNNNNNNNNNNNNNNNNNNNNNNNNNNNNNNNNNNNNNNNNNNNNNNNNNNNNNNNNNNNNNNNNNNNNNNNNNNNNNNNNNNNNNNNNNNNNNNNNNNNNNNNNNNNNNNNNNNATAATATATTTGATGGCTTTGTTCTGAGTGGGTATACTTTTCAACCCGCCATAAAAGAGATTGCGAGTTCAAGGCTCGTGTAATTGTTGCGTTTATTTCTTTTTCCAAAGATTTTGATTAGAGTGAGTTTGGCAATAACTTAAATAAGTTGTTTATTAATTTATTTATTTTTTTAAATTATATTATTTATTTTTATTTTTTTTAATATGTTTTTGTGTAAAAAATTAAAAAGATAAAAAATAAACTATATCCAAATTAAAAAATAAGCTATATCCAAATTAAAAAAAAAAAATGTAAAATTGTCCACTTGATTGGCTGAGTGGGGGAGAGCGCCTTTTCCATTTTAATTTAATTAATTAATTTATTATTTATATGTGAACATGCCATGTCATGGTTATGTTAGGAGCATGGATGTAATAATGCAAAAACATAGGAAATAAATAAATAATAAAAAAATCTCACATATAATTTGTTTTACTTAGTTGATACTGGTGCAATATTACATCTTAATTTAATGTAAAATTAATGTTTTGATATAATGAAACAAGTTAACATAAGAACATAGAAATATACATATCTTATATTTAGATAAATTAAATTGACTGATAAGGTTAAAATAACCAAAACTATTTCAGATAGTGTGCGTATACAAGTTTTTTTTTTTTTTTTTTTCGCGTTTTTTGGCTGAACATAGACACAAGATTTAACGAAGTAAACATACATTGAAGTTTAAAAATTATGAAAACATTTATTTTTCTATTCACGTGATTAAAGAATTATTAATGAAAAGAGAGTTACATATTATATAAGATGAAGTTTGTAGAAACTATACCCATGGAATTTTATCAAATTTGTGAAGTTGAATGCATTTTCTGCAAATTTGAAGAGAGAAATCTGTTATTTAAACCAACCTCTTCATATTTCATTTTCTATTGTCCTTGGTAAGACATTACCACTCATAAATTTTTTCACACCAAGTACACATGATAGACTGTAATGATAATCAACATTATTTCCCATATCTATTCGCACACTTCATTTAAAATTTTATGTTCTAATTCAAATTTCATGATTCTGTGCTATGCAGCATATTTTGTTGCAGGCTCTGATATAGGAAAATTCACCATCAAAACCGTCGACGACATTCGTACGCTGAACAAATCGGTTCATTTCCGACCATCCTGCAATTTTCTCAACATAAATGAGCTTGCATCTTTGTGGGAGAAGAAGATTGGACGCACTCTCCCCCGAGTCACTGTCTCAGAAAATGACCTACTAGCAGCAGCAGCAGGTTAATTATATATATTTTTACCCATTTCAATATTGAAATATTAATGTTTGTGTTTATTTATTTATTTATTTTGTGCTGCAGTGAATATAATCCCACAAAGTGTCGTTGCATCGTTCACACACGACATTTTCATTAAGGGATGCCAGATTAATTTTTCAATTGAAGGTCCTAATGACGTTGAAGTATGCAGCCTCTACCCTGATGAATCGTTCAGGACCGTTGATGAATGTTTCGATGATTTTGTTGTGAAGATGAATGGGAAGAATTTTACAGATGAGACGGATGGAAACACTGCCCAGAATCATGTTGTTGAAGTACTTCCCATCACAATGTGTGCT

>tea.51087/M13
AGAATGACTGTGTTGGAATCTGTGTCCGCAGCCGGGGGCGGAGTCCTCATCGTTGGAGCCTCCGGTTTCATTGGCCAGTTCATCGCCGAAGCTAGCCTCCATGCTGATCGGCCTACGTACCTTCTCGTCCGATCGGTTGGCTCTAAAACCAACAAAACTCTTCAAGACAAAGGCGCTAAAGTTATTCCTGGTGTTGTCAAGGATCAAGCATTCATGGAGAAGATACTAAAAGAGCATAAGATAGATATAGTAATATCAGCTATTGGTGGTGCTAATATACTAGACCAACTCACCCTAGTCCATGCCATTAAAGCTGTCGGAACCATCAAGAGGTTTTTGCCATCGGAGTTTGGGCATGACGTTGATAGGGCTAATCCGGTGGAACCAGGGCTCACCATGTACAACGAAAAGAGGAGGGTGCGGCGATTGATAGAAGAGTGTGGGGTGCCCTACACTTATATCTGCTGCAACTCTATTGCTTCTTGGCCATACTATGACAATACTCACCCATCGGAAGTAATTCCCCCTTTGGATGAGTTCCAAATTTATGGTGATGGCAGTGTCAAAGCATATTTTGTTGCAGGCTCTGATATAGGAAAATTCACCATCAAAACCGTCGACGACATTCGTACGCTGAACAAATCGGTTCATTTCCGACCATCCTGCAATTTTCTCAACATAAATGAGCTTGCATCTTTGTGGGAGAAGAAGATTGGACGCACTCTCCCCCGAGTCACTGTCTCAGAAAATGACCTACTAGCAGCAGCAGCAGTGAATATAATCCCACAAAGTGTCGTTGCATCGTTCACACACGACATTTTCATTAAGGGATGCCAGATTAATTTTTCAATTGAAGGTCCTAATGACGTTGAAGTATGCAGCCTCTACCCTGATGAATCGTTCAGGACCGTTGATGAATGTTTCGATGATTTTGTTGTGAAGATGAATGGGAAGAATTTTACAGATGAGACGGATGGAAACACTGCCCAGAATCATGTTGTTGAAGTACTTCCCATCACAATGTGTGCTTGATTTGAAGAAATATATGTAATTGGACACATCATTATGTGAACCATATCTAATCCATCTATTATTTTTTTTATGGCAACAATTTTATTCAATAAAATTGGGAGTCAATTCGTTGCCTATTATTTATGATTTTATTTTGAACTTATCTCAATGTATTGTTTCAGTGGGAAGAAAAATTGGCGTTCGAATTCTGAAAATGAATTTATTTGAAAAGA

>tea.53448/M13
GGGCGGAGTCCTCATCGTTGGAGCCTCCGGTTTCATTGGCCAGTTCATCGCCGAAGCTAGCCTCCATGCTGATCGGCCTACGTACCTTCTCGTCCGATCGGTTGGCTCTAAAACCAACAAAACTCTTCAAGACAAAGGCGCTAAAGTTATTCATGGTGTTGTCAAGGATCAAGCATTCATGGAGAAGATACTAAAAGAGCATAAGATAGATATAGTAATATCAGCTATTGGTGGTGCTAATATACTAGACCAACTCACCCTAGTCCATGCCATTAAAGCTGTCGGAACCATCAAGAGGTTTTTGCCATCGGAGTTTGGGCATGACGTTGATAGGGCTAATCCGGTGGAACCAGGGCTCACCATGTACAACGAAAAAGAGGAGGGTGCGGCGATTGATAGAAGAGTGTGGGGTGCCCTACACTTATATCTGCTGCAACTCTATTGCTTCTTGGCCATACTATGACAATACTCACCCATCGGAAGTAAATTCCCCCTTTGGATGAGTTCCAAATTTATGGTGATGGCAGTGTCAAAGCATATTTTGTTGCAGGCTCTGATATAGGAAATTCACCATCAAAACCGTCGACGACATTCGTACGCTGAACAAATCGGTTCATTTCCGACCATCCTGCAATTTTCTCAACATAATGAGCTTGCATCTTTGTGGGAGAAGAAGATTGGACGCACTCTCCCCGAGTCACTGTCTCAGAAAATGACCTACTAGCAGCAGCAGCAGGTTAAATATATATATTTTTACCCATTTCAATATTGAAATATTAATGTTTGTGTTTATTTATTTATTTATTTTGTGCTGCAGTGAATATAATCCCACAAAGTGTCGTTGCATCGTTCACACACGACATTTTCATTAAGGGATGCCAGATTAGTTTTTCAATTGAAGGTCCTAATGACGTTGAAGTATGCAGCCTCTACCCTGATGAATCGTTCAGGACCGTTGATGAATGTTTCGATGATTTTGTTGTGAAGATGAATGGGAAGAACTTTACAGATGAGACGGATGGAAACACTGCCCAGAATCATGTTGTTGAAGTACTTCCCATCACAATGTGTGCTTGATTTGAAGAAATATATGTAATTGGACACATCATTATGTGAACCATATCTAATCCATCTATTATTTTTTTTATGGCAACAATTTTATTCAATAAAATTGGGAGTCAATTCGTTGCCTATTATTTATGATTTTATTTTGAACTTATCTCAATGTATTGTTTCAGTGGGAAGAAAAATTGGCGTTCGAATTC

tea.51087/M13   AGAATGACTGTGTTGGAATCTGTGTCCGCAGCCGGGGGCGGAGTCCTCATCGTTGGAGCC
tea.53448/M13   -----------------------------------GGGCGGAGTCCTCATCGTTGGAGCC
                                                   *************************

tea.51087/M13   TCCGGTTTCATTGGCCAGTTCATCGCCGAAGCTAGCCTCCATGCTGATCGGCCTACGTAC
tea.53448/M13   TCCGGTTTCATTGGCCAGTTCATCGCCGAAGCTAGCCTCCATGCTGATCGGCCTACGTAC
                ************************************************************

tea.51087/M13   CTTCTCGTCCGATCGGTTGGCTCTAAAACCAACAAAACTCTTCAAGACAAAGGCGCTAAA
tea.53448/M13   CTTCTCGTCCGATCGGTTGGCTCTAAAACCAACAAAACTCTTCAAGACAAAGGCGCTAAA
                ************************************************************

tea.51087/M13   GTTATTCCTGGTGTTGTCAAGGATCAAGCATTCATGGAGAAGATACTAAAAGAGCATAAG
tea.53448/M13   GTTATTCATGGTGTTGTCAAGGATCAAGCATTCATGGAGAAGATACTAAAAGAGCATAAG
                ******* ****************************************************

tea.51087/M13   ATAGATATAGTAATATCAGCTATTGGTGGTGCTAATATACTAGACCAACTCACCCTAGTC
tea.53448/M13   ATAGATATAGTAATATCAGCTATTGGTGGTGCTAATATACTAGACCAACTCACCCTAGTC
                ************************************************************

tea.51087/M13   CATGCCATTAAAGCTGTCGGAACCATCAAGAGGTTTTTGCCATCGGAGTTTGGGCATGAC
tea.53448/M13   CATGCCATTAAAGCTGTCGGAACCATCAAGAGGTTTTTGCCATCGGAGTTTGGGCATGAC
                ************************************************************

tea.51087/M13   GTTGATAGGGCTAATCCGGTGGAACCAGGGCTCACCATGTACAACGAAAA-GAGGAGGGT
tea.53448/M13   GTTGATAGGGCTAATCCGGTGGAACCAGGGCTCACCATGTACAACGAAAAAGAGGAGGGT
                ************************************************** *********

tea.51087/M13   GCGGCGATTGATAGAAGAGTGTGGGGTGCCCTACACTTATATCTGCTGCAACTCTATTGC
tea.53448/M13   GCGGCGATTGATAGAAGAGTGTGGGGTGCCCTACACTTATATCTGCTGCAACTCTATTGC
                ************************************************************

tea.51087/M13   TTCTTGGCCATACTATGACAATACTCACCCATCGGAAGTAA-TTCCCCCTTTGGATGAGT
tea.53448/M13   TTCTTGGCCATACTATGACAATACTCACCCATCGGAAGTAAATTCCCCCTTTGGATGAGT
                ***************************************** ******************

tea.51087/M13   TCCAAATTTATGGTGATGGCAGTGTCAAAGCATATTTTGTTGCAGGCTCTGATATAGGAA
tea.53448/M13   TCCAAATTTATGGTGATGGCAGTGTCAAAGCATATTTTGTTGCAGGCTCTGATATAGGAA
                ************************************************************

tea.51087/M13   AATTCACCATCAAAACCGTCGACGACATTCGTACGCTGAACAAATCGGTTCATTTCCGAC
tea.53448/M13   A-TTCACCATCAAAACCGTCGACGACATTCGTACGCTGAACAAATCGGTTCATTTCCGAC
                * **********************************************************

tea.51087/M13   CATCCTGCAATTTTCTCAACATAAATGAGCTTGCATCTTTGTGGGAGAAGAAGATTGGAC
tea.53448/M13   CATCCTGCAATTTTCTCAACATAA-TGAGCTTGCATCTTTGTGGGAGAAGAAGATTGGAC
                ************************ ***********************************

tea.51087/M13   GCACTCTCCCCCGAGTCACTGTCTCAGAAAATGACCTACTAGCAGCAGCAGCAG------
tea.53448/M13   GCACTCTCCCC-GAGTCACTGTCTCAGAAAATGACCTACTAGCAGCAGCAGCAGGTTAAA
                *********** ******************************************      

tea.51087/M13   ------------------------------------------------------------
tea.53448/M13   TATATATATTTTTACCCATTTCAATATTGAAATATTAATGTTTGTGTTTATTTATTTATT
                                                                            

tea.51087/M13   ---------------TGAATATAATCCCACAAAGTGTCGTTGCATCGTTCACACACGACA
tea.53448/M13   TATTTTGTGCTGCAGTGAATATAATCCCACAAAGTGTCGTTGCATCGTTCACACACGACA
                               *********************************************

tea.51087/M13   TTTTCATTAAGGGATGCCAGATTAATTTTTCAATTGAAGGTCCTAATGACGTTGAAGTAT
tea.53448/M13   TTTTCATTAAGGGATGCCAGATTAGTTTTTCAATTGAAGGTCCTAATGACGTTGAAGTAT
                ************************ ***********************************

tea.51087/M13   GCAGCCTCTACCCTGATGAATCGTTCAGGACCGTTGATGAATGTTTCGATGATTTTGTTG
tea.53448/M13   GCAGCCTCTACCCTGATGAATCGTTCAGGACCGTTGATGAATGTTTCGATGATTTTGTTG
                ************************************************************

tea.51087/M13   TGAAGATGAATGGGAAGAATTTTACAGATGAGACGGATGGAAACACTGCCCAGAATCATG
tea.53448/M13   TGAAGATGAATGGGAAGAACTTTACAGATGAGACGGATGGAAACACTGCCCAGAATCATG
                ******************* ****************************************

tea.51087/M13   TTGTTGAAGTACTTCCCATCACAATGTGTGCTTGATTTGAAGAAATATATGTAATTGGAC
tea.53448/M13   TTGTTGAAGTACTTCCCATCACAATGTGTGCTTGATTTGAAGAAATATATGTAATTGGAC
                ************************************************************

tea.51087/M13   ACATCATTATGTGAACCATATCTAATCCATCTATTATTTTTTTTATGGCAACAATTTTAT
tea.53448/M13   ACATCATTATGTGAACCATATCTAATCCATCTATTATTTTTTTTATGGCAACAATTTTAT
                ************************************************************

tea.51087/M13   TCAATAAAATTGGGAGTCAATTCGTTGCCTATTATTTATGATTTTATTTTGAACTTATCT
tea.53448/M13   TCAATAAAATTGGGAGTCAATTCGTTGCCTATTATTTATGATTTTATTTTGAACTTATCT
                ************************************************************

tea.51087/M13   CAATGTATTGTTTCAGTGGGAAGAAAAATTGGCGTTCGAATTCTGAAAATGAATTTATTT
tea.53448/M13   CAATGTATTGTTTCAGTGGGAAGAAAAATTGGCGTTCGAATTC-----------------
                *******************************************                 

tea.51087/M13   GAAAAGA
tea.53448/M13   -------

Gene:Glutamine synthetase��GS��

Genomic Sequence
ATGTCTTTGCTATCAGATCTCATCAACCTCAACCTTTCGGACACTACGGAGAAGGTGATTGCTGAGTACATATGGTGAGTAGTTTTCATGTGATCTTTCGTTGCTCTTTGTTTTTGTCGGTTGTTGGGTTGCTCTGTTTCGACTCATGCTCTGTTTCTTCAGTATTCTGGGATCTTCTTTGTCTTCCCATGTTCTTGGTTCTGCTACTATGTTTTCTCTTCATGGAGATCAACCTATCGTTTCTGTTTATAGTACTTACCCTTTTCAGAATTTCTTGCAATTGTGTGTTTTTCACTATTATATCATCGCTCGTTCACTATCAATGTTTTAGATGTATGTATATATTTATTTTGTGTGTGTGAATCTGTTGCTTTGTTTTCGATCTATTTCTTATGAAAAACCCTTTTTTTACAAGATCTAAACTTTACGTTATTTATTTATTTTAATTGTGAATGGAGTTTCATTAGCAATTCTCTGTTCTGATGAGAATCATGCCTTTTTTCTTTGTTTGTAGGTGGAAATTTGATGCTTTGTTTAAGGTTTTTTATTTATTTTTTATTTTTAGAATCAATATATTTTCTAAGATTTCATACATTTGTTATCACTTGGCTTTAATCTTCAGTTTAGTTTTGTAACCACTCTTGTTTCTATGGAGATCTGGTATACTATGTTGTTGTGATTGATATGGGCTAATCTTTCCATGGTTTTTAAAACTAGGCTGTGTGTTTGGTTCATGAATTTGGTGAGAGATTTGGAAATGAAAAAAAGAAAAGGTGTATAAAATTAAATGAAATAACATTTTACCTACCTTTTCTATTTTCACTTTCCTAACACAGCTTATGTTGTAGTTTTATTGTTGATGAGTATGTTCTGTGACTTTTTTTCAGTGCTATTAATTATTTCCCTTGTTTATCTAGAATTTTTCAACTTTGATATTTAATTTTGAATCTGTGAATAGGATTGGTGGTTCTGGCATGGACCTCAGAAGCAAAGCAAGGGTAATAGCTTTTCTCCCTAATAAAAAATTGTTTCTGGTTATTGTGTATGGTATCTAATGTAATCGATTGTGCTATATAGACTCTTTCTGGACCTGTGAGTGACCCCAAAAAGCTTCCAAAGTGGAATTATGACGGATCTAGCACAGGACAAGCTCCTGGTGAAGATAGTGAAGTCATTATCTAGTATGTGATCTTGCTTTTCAATTTCTTTTACCATTTTTTACACAATTTTCCCTTACATAGTGTTGTTTGTATATTTGGGTTCACTTAACAATAACTGAAATTAACTTTTGTAAATTGGTGATGTAAAAAACACAACAGCCCTCAAGCAATTTTTAAGGACCCATTCAGGAGGGGAAACAATATATTGGTGAGTTAAACTTGTATTTTTGCATTCAGTTCTTTTGGGTTTGGGGGGCACTTCATTGCGATGTCTTTAACAAAATACTAAACAAGTTCGTTCATCTCTCTTTGTTGTTATCTTAGGTCATGTGTGATACTTACACACCTGGTGGTGAGCCAATTCCAACAAACAAGAGGTTCAACGCTGCAAAGATTTTCAGCCACCCTGATGTTGTAGCTGAAGAACCTTGGTAACTATTATTTTATACCTCTCATAGTGTTGTCAAATTTTATTCACATTGTTGTATTTTACGTGCATCTTTATCCCCCAATATTTTTGGGATGTGGTAATTTACTGGTAATTCATGTTTTAAAATAGGTATGGTATTGAGCAAGAGTACACCTTGCTCCAAAAACAAGTTAAGTGGCCGCTTGGCTGGCCGCTTGGAGGTTTTCCAGGACCTCAGGTAAATGAAACCGATCCTCTTCTAAATACCAACAATTTGCAATTTTCTATCTTGTCTTAATTGCAGTATTTTTTTTCTTGTTTGATGTACTGATTATTGTAATTTACTTTTGGTTGTAAATTGTTTGTTGTTTGATGTATTTTTAGATTATGATTTCTAGTTATTAACTTTTGGTTTGCAAAAGACTACACTGCACCAAACAAGGAAATTTGATCTGATTTTTGTCGTGTATAATTCAATAGCGTTCAATGCCAACTTGTCTGGTAATTTAAGCAACTGCAAAAAGGGATTATGCTTTTTAATGCCTACATTAAATGCTTCTCCCAATTTAAATAGATCCCGAGTTTAGCAGCTGATAATTCTTGTGAGCAACAATGTTTCTATCTTTTGTGATATGTTATGGTGAATCCTTTTTGCCTGAAACAACTGTAATTGAACCTCTTGTTGTTGCAACATAGGGACCATACTATTGTGGTATTGGTGTTGACAAAGCTTATGGACGCGATATTGTGGATTCGCATTACAAGGCTTGCCTCTATGCTGGTGTAAACATAAGTGGAATAAATGGTGAAGTGATGCCTGGCCAGGTAAAAGGAGTTACTTTTGAGTTATTTCTTTCATTTTTCTCCTCCAAATCTGAATCACTGTTGTTCTATTCAGTTGAAACTCAAATATTTCGTTGTTTTATAATACAGTGGGAGTTTCAAGTTGGACCTTCTGTTGGTATCTCAGCCGGAGATGAATTGTGGGTGGCTCGTTACATCCTTGAGGTAAAGTTCCTAGTTGAAACTACTTACTACTATGCTAACTATTAATTTTATTTAATTTTATTATGTAGGATTTAATAATACAAAGTTTGTTCTAAACTGCTTTTTATTTTCCTTTATTGACAGAGGATCACGGAGATTGCTGGGGTCGTGGTTTCCTTTGATCCCAAACCTATCGAGGTTAGATTTTTCATAATTTACTTTGTTCTTCCTTCATTATCCCCGAGGATCTTGATTTTCTTTCAACACTTGGTTATATACAATAGTTTTGCATTTACTTCAATATCGCTATTATATTCGTTCTAACTCTCACTGCGGGCTTCTTGTATATCAGGGTGATTGGAATGGTGCTGGAGCTCATACCAATTACAGGTAATAGATCAAACTTAAAATTGGGACTAACGGCATAACATGAAATTTGTTCTCCTTTGTGCTAATGATAGAATGTTAATCCAAATTTCAGCACCAAGTCTACGAGGAGTGATGGGGGTTTTGAGGTCATCAAAAAGGCCATTGAGAAGCTTGGCCTAAGGCACAAAGAACATATTGCTGCTTATGGTGAAGGCAACGAGCGTCGTCTCACTGGACGACATGAGACCGCCGACATCAACACCTTCTTATGGGTAAATAATTTGTTTTACAATTTTTTTGATGGTTGAAATCTTGCACTTGGAGATCACCAAAAATATTTTCTCTATATATGAGTGCTTGTGGATATTATTTCATTCGTTCTTGCATTTAGTGCCAAAAAAAAAAAAAAAAGTCTGAATTGGGAAATTTTTATTTTCTATGAAAATAGAAGAATCCATTTTACTTAATTTATATCCAATTTTTATAACAGCTAGTGCATGGACCTAGCTCATGTTCATAATACAATGCCATCCTCATGGTAATTTTTTGTTTTTCTTCCAACAGGGAGTTGCAAACCGTGGTGCATCGATCAGGGTCGGGAGGGACACAGAGAAAGCCGGAAAAGGGTATTTTGAGGACAGGAGGCCTGCTTCGAATATGGATCCATATGTGGTTACTTCCATGATTGCAGAGACCACTCTGCTGTGGAAGCCATGA

>tea.11573/M13
TCTGCATTAAAAGCACAGACAGAGAGAGAGAGAAGCAGAGCGAGAGAGACAGAGAGAGCCATGTCTTTGCTATCAGATCTCATCAACCTCAACCTTTCGGACACTACGGAGAAGGTGATTGCTGAGTACATATGGATTGGTGGTTCTGGCATGGACCTCAGAAGCAAAGCAAGGACTCTTTCTGGACCTGTGAGTGACCCCAAGAAGCTTCCAAAGTGGAATTATGACGGATCTAGCACAGGACAAGCTCCTGGTGAAGATAGTGAAGTCATTATCTACCCTCAAGCAATTTTTAAGGACCCATTCAGGAGGGGAAACAATATATTGGTCATGTGTGATACTTACACACCTGGTGGTGAGCCAATTCCAACAAACAAGAGGTTCAACGCTGCAAAGATTTTCAGCCACCCTGATGTTGTAGCTGAAGAACCTTGGTATGGTATTGAGCAAGAGTACACCTTGCTCCAAAAACAAGTTAAGTGGCCGCTTGGCTGGCCGCTTGGAGGTTTTCCAGGACCTCAGGGACCATACTATTGTGGTATTGGTGTTGACAAAGCTTATGGACGCGATATTGTGGATTCGCATTACAAGGCTTGCCTCTATGCTGGTGTAAACATAAGTGGAATAAATGGTGAAGTGATGCCTGGCCAGTGGGAGTTTCAAGTTGGACCTTCTGTTGGTATCTCAGCCGGAGATGAATTGTGGGTGGCTCGTTACATCCTTGAGAGGATCACGGAGATTGCTGGGGTCGTGGTTTCCTTTGATCCCAAACCTATCGAGGGTGATTGGAATGGTGCTGGAGCTCATACCAATTACAGCACCAAGTCTACGAGGAGTGATGGGGGTTTTGAGGTCATCAAAAAGGCCATTGAGAAGCTTGGCCTAAGGCACAAAGAACATATTGCTGCTTATGGTGAAGGCAACGAGCGTCGTCTCACTGGACGACATGAGACCGCCGACATCAACACCTTCTTATGGGGAGTTGCAAACCGTGGTGCATCGATCAGGGTCGGGAGGGACACAGAGAAAGCCGGAAAAGGGTATTTTGAGGACAGGAGGCCTGCTTCGAATATGGATCCATATGTGGTTACTTCCATGATTGCAGAGACCACTCTGCTGTGGAAGCCATGAGTACGAGCGTTGTTCACTTATGCTATGTTTGGTTGGGGATTTGAGGATGGATTTGGAAAAGAAAATGAAAAAGGTATGTGAAATGTGAAAAAAATATACTTATATTTCACATAGTTTCACACATTTTTTTTCTTTCCTTTTCCAAATCTGTCTCAAAATCTCCCAATCAAACACAGCGTTAGCGACGCCTACATTTGAATTTAATATTGTGCTCTGCTCTGTCTGTTTCATTGTTTAGTGATTTCAAAGAGGAAAAGAAATTGTATTTCATAATCCCAA

>tea.48459/M13
AGAGCGAGAGAGACAGAGAGAGCCATGTCTTTGCTATCAGATCTCATCAACCTCAACCTTTCGGACACTACGGAGAAGGTGATTGCTGAGTACATATGGATTGGTGGTTCTGGCATGGACCTCAGAAGCAAAGCAAGGGTAATAGCTTTTCTCCCTAATAAAAAATTGTTTCTGGTTATTGTGTATGGTATCTAATGTAATCGATTGTGCTATATAGACTCTTTCTGGACCTGTGAGTGACCCCAAAAAGCTTCCAAAGTGGAATTATGACGGATCTAGCACAGGACAAGCTCCTGGTGAAGATAGTGAAGTCATTATCTACCCTCAAGCAATTTTTAAGGACCCATTCAGGAGGGGAAACAATATATTGGTCATGTGTGATACTTACACACCTGGTGGTGAGCCAATTCCAACAAACAAGAGGTTCAACGCTGCAAAGATTTTCAGCCACCCTGATGTTGTAGCTGAAGAACCTTGGTATGGTATTGAGCAAGAGTACACCTTGCTCCAAAAACAAGTTAAGTGGCCGCTTGGCTGGCCGCTTGGAGGTTTTCCAGGACCTCAGGGACCATACTATTGTGGTATTGGTGTTGACAAAGCTTATGGACGCGATATTGTGGATTCGCATTACAAGGCTTGCCTCTATGCTGGTGTAAACATAAGTGGAATAAATGGTGAAGTGATGCCTGGCCAGTGGGAGTTTCAAGTTGGACCTTCTGTTGGTATCTCAGCCGGAGATGAATTGTGGGTGGCTCGTTACATCCTTGAGAGGATCACGGAGATTGCTGGGGTCGTGGTTTCCTTTGATCCCAAACCTATCGAGGGTGATTGGAATGGTGCTGGAGCTCATACCAATTACAGCACCAAGTCTACGAGGAGTGATGGGGGTTTTGAGGTCATCAAAAAGGCCATTGAGAAGCTTGGCCTAAGGCACAAAGAACATATTGCTGCTTATGGTGAAGGCAACGAGCGTCGTCTCACTGGACGACATGAGACCGCCGACATCAACACCTTCTTATGGGGAGTTGCAAACCGTGGTGCATCGATCAGGGTCGGGAGGGACACAGAGAAAGCCGGAAAAGGGTATTTTGAGGACAGGAGGCCTGCTTCGAATATGGATCCATATGTGGTTACTTCCATGATTGCAGAGACCACTCTGCTGTGGAAGCCATGAGTACGAGCGTTGTTCACTTATGCTATGTTTGGTTGGGGATTTGAGGATGGATTTGGAAAAGAAAATGAAAAAGGTATGTGAAATGTGAAAAAAATATACTTATATTTCACATAGTTTCACACATTTTTTTTCTTTCCTTCTCCAAATCTGTCTCAAAATCTCCCAATCAAACACAGCGTTAGCGACGCCTACATTTGAATTTAATATTGTGCTCTGCTCTGTCTGTTTCATTGTTTAGTGATTTCAAAGAGGAAAAGAAATTGTATTTCATAATC

tea.11573/M13   TCTGCATTAAAAGCACAGACAGAGAGAGAGAGAAGCAGAGCGAGAGAGACAGAGAGAGCC
tea.48459/M13   ------------------------------------AGAGCGAGAGAGACAGAGAGAGCC
                                                    ************************

tea.11573/M13   ATGTCTTTGCTATCAGATCTCATCAACCTCAACCTTTCGGACACTACGGAGAAGGTGATT
tea.48459/M13   ATGTCTTTGCTATCAGATCTCATCAACCTCAACCTTTCGGACACTACGGAGAAGGTGATT
                ************************************************************

tea.11573/M13   GCTGAGTACATATGGATTGGTGGTTCTGGCATGGACCTCAGAAGCAAAGCAAGG------
tea.48459/M13   GCTGAGTACATATGGATTGGTGGTTCTGGCATGGACCTCAGAAGCAAAGCAAGGGTAATA
                ******************************************************      

tea.11573/M13   ------------------------------------------------------------
tea.48459/M13   GCTTTTCTCCCTAATAAAAAATTGTTTCTGGTTATTGTGTATGGTATCTAATGTAATCGA
                                                                            

tea.11573/M13   -------------ACTCTTTCTGGACCTGTGAGTGACCCCAAGAAGCTTCCAAAGTGGAA
tea.48459/M13   TTGTGCTATATAGACTCTTTCTGGACCTGTGAGTGACCCCAAAAAGCTTCCAAAGTGGAA
                             ***************************** *****************

tea.11573/M13   TTATGACGGATCTAGCACAGGACAAGCTCCTGGTGAAGATAGTGAAGTCATTATCTACCC
tea.48459/M13   TTATGACGGATCTAGCACAGGACAAGCTCCTGGTGAAGATAGTGAAGTCATTATCTACCC
                ************************************************************

tea.11573/M13   TCAAGCAATTTTTAAGGACCCATTCAGGAGGGGAAACAATATATTGGTCATGTGTGATAC
tea.48459/M13   TCAAGCAATTTTTAAGGACCCATTCAGGAGGGGAAACAATATATTGGTCATGTGTGATAC
                ************************************************************

tea.11573/M13   TTACACACCTGGTGGTGAGCCAATTCCAACAAACAAGAGGTTCAACGCTGCAAAGATTTT
tea.48459/M13   TTACACACCTGGTGGTGAGCCAATTCCAACAAACAAGAGGTTCAACGCTGCAAAGATTTT
                ************************************************************

tea.11573/M13   CAGCCACCCTGATGTTGTAGCTGAAGAACCTTGGTATGGTATTGAGCAAGAGTACACCTT
tea.48459/M13   CAGCCACCCTGATGTTGTAGCTGAAGAACCTTGGTATGGTATTGAGCAAGAGTACACCTT
                ************************************************************

tea.11573/M13   GCTCCAAAAACAAGTTAAGTGGCCGCTTGGCTGGCCGCTTGGAGGTTTTCCAGGACCTCA
tea.48459/M13   GCTCCAAAAACAAGTTAAGTGGCCGCTTGGCTGGCCGCTTGGAGGTTTTCCAGGACCTCA
                ************************************************************

tea.11573/M13   GGGACCATACTATTGTGGTATTGGTGTTGACAAAGCTTATGGACGCGATATTGTGGATTC
tea.48459/M13   GGGACCATACTATTGTGGTATTGGTGTTGACAAAGCTTATGGACGCGATATTGTGGATTC
                ************************************************************

tea.11573/M13   GCATTACAAGGCTTGCCTCTATGCTGGTGTAAACATAAGTGGAATAAATGGTGAAGTGAT
tea.48459/M13   GCATTACAAGGCTTGCCTCTATGCTGGTGTAAACATAAGTGGAATAAATGGTGAAGTGAT
                ************************************************************

tea.11573/M13   GCCTGGCCAGTGGGAGTTTCAAGTTGGACCTTCTGTTGGTATCTCAGCCGGAGATGAATT
tea.48459/M13   GCCTGGCCAGTGGGAGTTTCAAGTTGGACCTTCTGTTGGTATCTCAGCCGGAGATGAATT
                ************************************************************

tea.11573/M13   GTGGGTGGCTCGTTACATCCTTGAGAGGATCACGGAGATTGCTGGGGTCGTGGTTTCCTT
tea.48459/M13   GTGGGTGGCTCGTTACATCCTTGAGAGGATCACGGAGATTGCTGGGGTCGTGGTTTCCTT
                ************************************************************

tea.11573/M13   TGATCCCAAACCTATCGAGGGTGATTGGAATGGTGCTGGAGCTCATACCAATTACAGCAC
tea.48459/M13   TGATCCCAAACCTATCGAGGGTGATTGGAATGGTGCTGGAGCTCATACCAATTACAGCAC
                ************************************************************

tea.11573/M13   CAAGTCTACGAGGAGTGATGGGGGTTTTGAGGTCATCAAAAAGGCCATTGAGAAGCTTGG
tea.48459/M13   CAAGTCTACGAGGAGTGATGGGGGTTTTGAGGTCATCAAAAAGGCCATTGAGAAGCTTGG
                ************************************************************

tea.11573/M13   CCTAAGGCACAAAGAACATATTGCTGCTTATGGTGAAGGCAACGAGCGTCGTCTCACTGG
tea.48459/M13   CCTAAGGCACAAAGAACATATTGCTGCTTATGGTGAAGGCAACGAGCGTCGTCTCACTGG
                ************************************************************

tea.11573/M13   ACGACATGAGACCGCCGACATCAACACCTTCTTATGGGGAGTTGCAAACCGTGGTGCATC
tea.48459/M13   ACGACATGAGACCGCCGACATCAACACCTTCTTATGGGGAGTTGCAAACCGTGGTGCATC
                ************************************************************

tea.11573/M13   GATCAGGGTCGGGAGGGACACAGAGAAAGCCGGAAAAGGGTATTTTGAGGACAGGAGGCC
tea.48459/M13   GATCAGGGTCGGGAGGGACACAGAGAAAGCCGGAAAAGGGTATTTTGAGGACAGGAGGCC
                ************************************************************

tea.11573/M13   TGCTTCGAATATGGATCCATATGTGGTTACTTCCATGATTGCAGAGACCACTCTGCTGTG
tea.48459/M13   TGCTTCGAATATGGATCCATATGTGGTTACTTCCATGATTGCAGAGACCACTCTGCTGTG
                ************************************************************

tea.11573/M13   GAAGCCATGAGTACGAGCGTTGTTCACTTATGCTATGTTTGGTTGGGGATTTGAGGATGG
tea.48459/M13   GAAGCCATGAGTACGAGCGTTGTTCACTTATGCTATGTTTGGTTGGGGATTTGAGGATGG
                ************************************************************

tea.11573/M13   ATTTGGAAAAGAAAATGAAAAAGGTATGTGAAATGTGAAAAAAATATACTTATATTTCAC
tea.48459/M13   ATTTGGAAAAGAAAATGAAAAAGGTATGTGAAATGTGAAAAAAATATACTTATATTTCAC
                ************************************************************

tea.11573/M13   ATAGTTTCACACATTTTTTTTCTTTCCTTTTCCAAATCTGTCTCAAAATCTCCCAATCAA
tea.48459/M13   ATAGTTTCACACATTTTTTTTCTTTCCTTCTCCAAATCTGTCTCAAAATCTCCCAATCAA
                ***************************** ******************************

tea.11573/M13   ACACAGCGTTAGCGACGCCTACATTTGAATTTAATATTGTGCTCTGCTCTGTCTGTTTCA
tea.48459/M13   ACACAGCGTTAGCGACGCCTACATTTGAATTTAATATTGTGCTCTGCTCTGTCTGTTTCA
                ************************************************************

tea.11573/M13   TTGTTTAGTGATTTCAAAGAGGAAAAGAAATTGTATTTCATAATCCCAA
tea.48459/M13   TTGTTTAGTGATTTCAAAGAGGAAAAGAAATTGTATTTCATAATC----
                *********************************************    

Gene: 5'-Nucleotidase (5'-Nase)
Genomic sequence
ATGGATTGTGGGGCCGACGCCGGTAATTGGCCGACGGTGATGGTGACCAACGACGACGGAATCGACGCACCAGGTTTGCGAGCTCTAGTTCGAGTCCTCGTCTCCGCTAATCGATACGAAGTTTTCGTCTGCGCCCCTGATTCGTACGTCCTCTCTCTCAACCCTTTCTATATATGTATATACTTGTGTGTTTTTATGTATGAATGCGAGTTTTGTGCATGTGATTGCCTGTGATTTTTTAAATGTTGAGCTAAATTCTTGTGAATTATGGCTTTTAACTGATTTAAAACGTTTTTCAAGTTTTGTTATTTGCATTTCAGTGAATTGTTGTTCATGTTTGGCTGATATCATGTCGTCACAGAGAGAGAGAGAGAGAGATAGGTTTGGTTGTTTGGTTTGGCATGTGAAGTATTGCAGTTATGTAGAACAGAATTAGGAAACCAAGTAAGAATGGTGCTGCCCTAGTTTGATTTTGTAGTGGGTTTTGGTTATGAAAAGTAGGATATGTTCAGGGTTTTAAGAGGCAGAAGAGAAATTGGAATACTTAAGATTTAAAAAATTATTGGAATTGGCTGTTTCTTGTGGAAATAAAATGAAGAAGAGAAAGAACAAGAATCTAAAGGCTTTCACTGTTTCAACTTGCAAGGGTTAAGGTGCATCATCATACAAACCAATCTCTTCCATGTCTCAAAACTCAACTCCATTAAGATGGCATATTGAGCTTCTAAGAATTCATGTTCGAAAACTTTGCCTACTACTTAAACCACACTAGATTAATTAACACCACATAGGCACATATAACAACCCAATAACATAAACTTGCAATCTTATAAGACGCATGGACCGCATTCCTCTAATATAGAGACTCATGTTTGAGTTTCCTTAACATATCCGAAAAAATGATTTGTTAATTCAGGGTGAAGGAACATATGTAAATATTACGTAATTTGTAGTAAAGGATAAAAAAGGAGAATATCATTTTGTCTTGTTATTATTTAATTACAGCTTAACAGAGAATTTATTATGCATGCAAGAATTGACGTTTCAGATATAGCCTCATACCATTTTTCATGCGCTCATTGCACCTTTTCCAGGGAAAAGTCAGCTGTTAGTCATAGCATTACTTGGCGTAATGCTGTTTCCGTCAAGGAAGTAGAGATTGATGGAGCAACAGCCTTTGCAGTTTCTGGTTTGTTCCAATTTCCACTTCTCTATCTAGTTTTGGACTGAGCATTTCCGTGCTTTCACTTTAGTTAGCCAGTTAGCACATGACCAAATTGGATATGCTTGGTCTTTCTCCTTCCTTCCTCCTGCTTTGTTGTTTTAGTATTTTTCCATACAAGTGCTGATACTAGAATTTATGTAGGAGAGAATTTGTATACCAATGTAGAAATATGCTTTTTCATTCATGACGGGTAGATCGAAATTTGCCACTTACCATTTGATATTAGGGGACAAAAAGGAAAGAATGCATATTTAGAATTCAGAGTTAGCAAGTAAATAGATTCACCTAAACACAAACAAAAATGAAAGAATGCGGTCCTGCTTCTACATGGTGACAGGAGGCCTAATGGTTAGGAAGGTGAGGCTTATGCCCATTGTCACTGTTGACTTGTTTTACTAGACCTGGGCCTAATTGTGAGCTTTGTGACTGATATTACTCTTTTGTCATTGATGCTAAGGTTGGGCCAAAGAGCTGGACCGTGAGCTGTTCTGTAATAGCGTGACTTTATGATTAATCATGACATTTTTTTTTTTTGCTTACTCCAGAGCTGGGAAGAACAGACACTTCAAAATGGGTGTCGTGTCCGTGTCCAACATGTATCAAGCACCGGCACACCATGGACAAGCGTGTCCACGTGTCGAACATGCCATGTGTTGTGTCAATTATTTTAATTATTAATGTTTTTTTGAAAGACACGTTAAGCAAACTTCACGGACCTCCATGCGTGCCAATTTTTTTAATTATTATTTTTTTGCAGGACACGTTAGGAGCACTTCATAGATCTGCATGTCCTATGTTTGGACACACCTTATGACACCTTTATGGGTTTGTTTTATATAGAAAGTTGATTTGGGTTCAAAGTAAAATATATGGAAACAAAGAAGGGAAGAAGTAGAAAAAAATAAAATACACACTTATATACATTGATGTCTCTTATATCTTTGTACCCTAAGTTTATATTCATATATATAGCAAATAAGAAATATAAAAATACATATCTTTTTGGCCATATCCCCAGGCGTGTCTGTATCCTAATTTTTTAAAAATCGCCATGTCTTTGTGTCTGTGTCTATGTTTGTGTTTGTGCTTCTTAGATTCGAAGTATTGTGCAAATCAAAGCTCATAACGATAACCTCCAATATTTCTGTGTTTGTGTTAAAATTGATGTATTATTGATTGATATATGTTATTTATTATAAATGGTGAGGGGCTTCTTATATAGGAGATGTAGTGGAGTAGGTGGTAGTAGGTGGTAGTGGTAGGTGTGTAGTAGGTGGTAGTAGGTGGTGGTAGGTGTAGTAGGTGGAGTAGGTGATGGTAGTTTTTAACAGCCCCCCGCAAACTCAAGGGGGATAGGAACTAACCAACTTGAGTTTGGAGAGAGTAGCAAAACAAGAAAATAATCTGAAAAATAAAAAATGGATAGGAGACACTGTATGGTCGTGTCAGACCGTTGTAGAAGACTGTATGGTTATGGCAGACCGATGTAGAAGACACTGGCTCGTGTCGGACCGATGTAGAAGACAGTTTATGGGGTCATGTCGGACCGTTGTAGCAGACAATGTTGTGACAGTTGTTGTGACAGTTTACGGAGTCTTGCTGGACCCTTGTAGAAACTAACCGGAATCAATGTCGGGACAGTTTACAGAGTCTTGTCGGACCCATGAAGGAGCTAACCGGAATCATTGTCGGGACAGTTTACAGAGTCTTGTCGGACCCATGAAGGAGCTAACCGGAATCAATGTCGGGACAGTTTACAGAGTCTTGTCGGACCCCTAAAAAGTCGCACCCTCAAAAGGTGTGCCCAATCTTTCAAAAGGCGTGCCATCAAAAGGCGTGCCCAATCCATAAAAAGGCGTGCCATCAAAAGACGAGCCCAAGTCATAAAAAGATGTGCCGGACATAATGGCGAGGCGCGTCACCACATTGGCTTGCGCGCCCGTTTTGTCGTCTGGCGTCAAGTGGCGCGCGATGCGCGTGTCTGCCTTGGCTATTTANNNNNNNNNNNNNNNNNNNNNNNNNNNNNNNNNNNNNNNNNNNNNNNNNNNNNNNNNNNNNNNNNNNNNNNNNNNNNNNNNNNNNNNNNNNNNNNNNNNNNNNNNNNNNNNNNNNNNNNNNNNNNNNNNNNNNNNNNNNNNNNNNNNNNNNNNNNNNNNNNNNNNNNNNNNNNNNTTTGGAGGTCCGCCATATGCTGCAGTGGAGGAGCAGGAGGGAGTGAACGTGCTCGGCGGTACGGGAAACACAGAAGCAGCACCGTCAAGGGCCGTCCAGGACGGAGGCAAGAAGAAGAGACCGGCGGCAGAGTAGAGAAGAAAAAGCCCGCCTGTGGATGTGGTTGGTTTGTTTGTTTTGTTTTGTTTGTTTGTTTGTTTTTTTTTTTTTTTTTTGTGTAAAATTGTGATCAGGGCGAAGTCCCGATATGAATAAAATGAGTGTATTGTGCAAATCCGAATGGCTGGAAGCTACAAGACTGAGCAGAAAAAATGAGATGGAATGAATATTTTATATTTTTTTTTTAATTTTTTTTTTTTTAAAAGAAAAGATAAAAAGTTGAGGTTCAAGGAGAAGTTGGGCGGTGGAAAGAAGAAAAAGAAATATATATATATATATATATATAAGATAAAGAATGTTTGGACGGGTCCTACCACTAATGGAAAAGTAAGATTATTGGGGTGCAAATCAATTTGTGTTTCGTTTTCTTTTCAAAAGATGAAGTAAAATAATAAAAAAAAGAAAAAGAAAGTTGAGTGGGGAACAGGAGTGTGTGGAAAGAATGAAAAAGAAAAAGTATGGTTGAATTGCTCAGATATGTCTTGGCCAAAAGTGTATCCAGCACCACGTGGAGAGATTCCCCAAGCACAGCGATCATCAGGGTCGGACCATAACAGATCACACATAGGACCTTCATGTGGAACTTCTTGAACACGATCAAAATTCCGTATATTATCAAGGGTGTCAATGGATGGGGACAATCCACCATGCAGACAAAATATTTCTGATTCAACCAGGGCAGTAAGTGGGAAATAATCAAAAAGATCTGTAAATATCTTCCAAACATTAGCATTACCCATAAACTTGAGTAATCTGTCGACTTTCATGGATTCCTCTAAGAATAGCTTCCAGAGTTGGGACTGCGATTTTGATTATGCAGGAGCTGATTCAGAGGTATAAAGTGACTATTGGGCCATTGGTGCCGCCGATTGTGTTGGCGATTGAGGTGGTGGATGATTATGATCTGTCGACGATTCGGACTGTGATGTCTGGTGCGGCGCCGTTGGGGAAGGAGCTTGAAGATGCTGTCAGATCTAAGTTTCCTCATGCCAAACTTGGCCAGGGCTATGGAATGACAGAGGCAGGGCCAGTATTGGCAATGTGCTTGGCATTTGCAAAAGAGCCCTTTGAGATAAAATCAGGGGCATGTGGGACCGTAGTGAGGAATGCAGAGATGAAGATTGTTGACCCTGATGCTGGCTTCTCTCTGCCTAGGAACCAACAGGGGATATAGGCTACATTGATGATGATGATGAGCTCTTCATAGTTGATCGGTTGAAAGAACTGATCAAATACAAAAGGTTCCAAGTAGCCCCTGCAGAACTTGAAGCCCTTCTATTCAAACATCCTACCATCTCTGATGCTGCTGTTGTGCCGATGAAAGATGAATCAGCAGGAGAGGTTCCAGTTGCATTTGTTGTGAGAACAAATGGGTTTGAAGTCACTGGGCGTGAAGGTGGTGGACTCGAAGAAATTTCAAAGTATGTGTAGAAAATTCTAGCGGACTAGGTTGAGGTCCGGCGGGCGACCAAGGTGAAGTTGCCGCCCGCCGGGGAAGCGAAAATATTAGGTTCTAAACCTGCTCTGATACCATGTTAAAATTGATGTATTATTGATTGATATATGTTATTTATTACAAATGGTGAGGGGCTTCTTATATAGGAGATGTAGTGGAGTAGGTGGTAGTAGGTGGTAGTGGTAGGTGTGTAGTAGGTGGTAGTAGGTGGTGGTAGGTGTAGTAGGTGGAGTAGGTGATGGTAGTTTTTAACAGTTTGTCACCAACTTTGTTCCGTAAAAATGTGTAAACTTTATATCACTATTCATTTTATCACAGATCTTCTCTTTAATACACAATATCATTATTTATTATCTTTATTGTCAATTACTCATTTTAGTTCCAAATTGCTTGTAAGACTTCGTTTTCTATAAATTAATATTAGATATATCTGCAGGAACCCCAGCGGATTGTACTTCTTTGGGAATCTCCAAAGCACTCTTCCCTTCAACGCCTGATCTGGTTGCCCATTTGCTTCTCTCTGTAGTGTGAAAATGTTAATGATTTCATTACTGGAGGCTATTAACTTAAATCATATATTTCCTGTCATGCTTCCACGTACTTTTTGGTGCATACTTAACTTGGGTGCTCTTCTTTAGCATTTTTTATTCTGTGCATCTGAACATGGAATCATGTTGGCCATAAAATGAGCCTGTGATAAACATTGAGATCTTATTGCTTTCACAGGCCACTATGTACTCTTCCCTGTTGGATAACACTGAACCTGTATCCTTGTTAACCAACTGCTCATCTCTAAATTATGGTCCCAATCTTGTTTTTCTTTTTGCAGATCTTAACTTATTTTTACCTCTGGTTACAGGTAATCAGCGGCATTAACATGGGTAGCAATTGTGGTTATCACATGTTAGTAGCTTCTTCTCCATGGTGCCTTGGCTCCTCTATGATTAGATGTCTTTTTACTATCTTGGATTTCTAAATTAGAAGTGCCTGTTTGGAAAGTCATAGTTTCAGTTTATTTGTCAGTGCAAAAGCCCCCTTGAATCTTTAAATAAAATTATGTAGAATGGAATGTGTAATCAAAGTGGACTTATCATATGATAGTGCTTTAATTGCATAGTGTTGTTGAACAGTTTGGTTCTATCATATGTCCCTTCAAATGGTATGGAAACAAAGTTAAGTAATTTTACTTTTGTATAAAGTCCAAACATGTCAAATTCAAATGAAAAAAAAGAAAAAAGAAAAAGAAAAGACTTCTCAACTTTTGTTGTCACCACTGCAGCTATTGCAGTTGCTGTGTTTACCAACTATTCTTTTGTCAGTTCTTCATTCTTTTATCTGTTGAATACACCAGGGGTCTTGTTTGTTTATGCTTGTTGCTGCACTGACTGGTTCTCATTGGAGTTGCAGTGTTTACTCAGGGACAGTAGCTGGTGCTCGAGAGGCCTTCTTTAATGGTGTACCTTCCCTCTCTATATCCTATGATTGGTATGTAGACTCTTTCATACACTCAATGCTTCATTTGGGAAAAAGGGTTTGTTAAACCAATATAACTGCACAGTGGATTAAAGGTAATATATTTAATTGGATCAAACTCAAATCCACATAAATTCGATCCAAGTAAGAGTCATATGTGATTAAATTTGATAATAATGCAATATATTTGTATGTATTTTGGTAGAATGGTAAAAGCTTAATAGTGGGTTCAAGTTTGTATGTATTTGTATGTATAAGAGTCATATGGGTTCAAGTTTTACAATAGCAACTTGTGCATATAATAGTGTTGAAATATGAATTTTTGTATTTATTTAAAATTAAAGGGTTGATATATTAAATTCAATATGACCCTAAAATGCTACAAAGCACTATTATGGTCCTAAAATTAATTCACTAGTGACCATAACCAACCAATTAACATATTTAATTTCTTTCATAAGAGTGCCTTAATGGTCATATTGAAGACAATCACTTTGATCGTAGTTTAAAAAATGGTGGCATGCTCAATGACGTGGCAAATTTGCTTCCATTAAGGCTGCATATTAATGTTCCTTTTATATAGCAAAGATCTAGAAAGTCATTTAGCAAATAAAAAAGTGTCTTGATTGCTACATGTCTTCAAGTGGTTGCTGGCTGGAAGGATGGTTTCAAAACAAACCAACAAATGAAGTAAGGCTCAAATTTGAAACTACCCATGTTGGTAGTAACAGAAGAAAAAAAATGATAAAGCCACCAGAAACCGCCCACTGACGAAGTGGGTGGTTTGTTCCTTCGATTGCCCAATATGGGCTGGGAGTTGATTTCTTCATGTTACTTAACATGGGGAGTGGTTGCAACTTGCAAGTCCTCGCTATTTAAATAGTGCAAGCAGTCACTATGAGGGAGGACACAATGGGCATTCTCTACACAGACCAGTTGGGCAGCGTTGGGTGAAAAAAATATAGAAAGCAAAGTGAGAGCAGTTCAACACAGTGAGGGTGAAGAAAAAAAGAGAGACGGTATTCTGAAAAGAAGGAGAGCGTACCCGAAAAAGAATTGTTTCATAGGTATACTGTCTTCTGTAAATCTATTTCTCTTTCATCCTTTTCCCTCTCTTCCCATCTCTTTCTTTCTCTCTCACAGTTAAAAAAATCTGAATTTTCTCTTTTGCAAATCCTATATGAAAGAATTTACTGCATCAGGTGGGATAAAGTCTTCATTGACTAGTTGGCAACTTGGGACCATTTATATAGGTTGAAAACTTTTTAGCTGAGTTACAACCGATTTTTTTCTCCACTAGTCAATGGCTTCTCATAACATGATTTTGCAGTTTTAATACCTAGAAAAGTTTTACCTGAGTTAACTAATATAATGAATGCATCAAGAAAAATTGTTTATAAAGTTGGGCCATACACTATCTGGTCAATGTTGTGTTTTGTTGTTTCAACAAATACATTATCCTTGCCTCGTTTTATAGAAGTAATACATTTTTTGGATGGATGATCTGTTATTTTCTTAATGACTAGTTTGGGTGATTGACTTTCAGGATTGGCAGTACAAGCTGTATTCATGATTATGTACTGGCTGCTGAGGCTTGCTTACCCATCATAAATGCTATGTTGTCTGAGATCAAGAATAAAACTTACCCTCAAAAATGTTTTCTGAATGTAGATCTGCCAACAAATGTTGCAAAGCATAAGGTGAATCTTAGACTATCTTGTGGATGCCATTTTTGTGTCAACTAATTAAGAATGGGAATAAGAAAATTTAAGGAAGTTTCAACATGTTCACATCCAGTCAATGCATTAGCTCGCTGATCTTGTGGATTGAATCATTGAACCATTTTTTAGGCAGAGATTCTAGTAAAATGGGGCCCTCTCTTTAATATATAGCTGTCCCATGCTATGTATATGTCCTGCTTTGTTTTCTGATGAATAAAAAAAAAAAAGAGTCTGTCTGCATATCTGTGCCTTGTCCCTCTTTGCGGCTGTGTCCATGCTATAGATACTGCCAATGGGATTATCTGTTGATATTTGCATCTTTCTTTCCTATGCATGCAGCATAATAGATGAATAAGATGCGGTTTTCATTTTGAATTACACTGGCTGTTTACATGCATTCCTCAATTCCCCCCACCTCCCCCAAATCCACAATTTTTTTCCCCCTCTTTTATAATTATTACACTTTAAAGTAGAAGGCATAACTAACCGTGCTTCATGTGAAATTTTTTCATTTTCAATGGTTGTGTTTTGTTTGTCTCCATGTTTTTTGGTTTTAATAAAACTATCTATTGTCATTGTAAATTTTTATTTTTTTTTTTACAAAAAAAAAAAAAAAAAAAAAAAAAACTGCAATTCATGTTGATTGACATCATCATGGATTTTGAGTTGTGGTTTTAATGTTGTTTTGTGTTCTTCCTACAGGGATATAAGTTGACCAAGCAGGGCACAAGTATTGTCAAAATGGGATGGAGACAAGTTACTTCTGAGGCACAAGGGGGGAAAATGTTGTCAACAATGTCAATGGAAACAACTTCATCAACAAACAGTGAAACGGAGGACTCAGTTATGTCACAAGAACATCGATTATTCAAGAGAGAAGTGGGTTTTTTCCTTCTCCAACTGCCTATTTTTTATTATATTATTGTTGTTATTCTAGATTTGCATTTCTTGGGAAGACCTTACCTGGAAGCAACCCTCAAGTACCCAAGCCTCAGCTTTAAGGAACACCCCCCCCCCCCCCCCCAAAAAAAAAAAAATTTCTTATTTGTTTGTTAAATTTTTAATAAAAACTCTATATTTTATGATCTTTTAGGTCAAAGAAGCCATTGTTGACAACAATGATACAGACTGCCGTTCCCTCCAAGAAGGATATGTATGTAATATTTTTTACTTGGTGAAACTGATCTGAACTTGGCAGCCCATGATTAACCTGATGATTATCCATCTTTTCAGATAACTGTCACTCCTCTTGGTGCCCTATCTCATGCAGAGATAGATTGCCAGGCTTACTTCCAAGAATGGCTGCCAGGTGTTGCTGAACGCTTTTCTACTTCAGCCTTATGA

>tea.35654/M13
AGAATCATTGCCGGAGATGGATTGTGGGGCCGACGCCGGTAATTGGCCGACGGTGATGGTGACCAACGACGACGGAATCGACGCACCAGGTTTGCGAGCTCTAGTTCGAGTCCTCGTCTCCGCTAATCGATACGAAGTTTTCGTCTGCGCCCCTGATTCGGAAAAGTCAGCTGTTAGTCATAGCATTACTTGGCGTAATGCTGTTTCCGTCAAGGAAGTAGAGATTGATGGAGCAACAGCCTTTGCAGTTTCTGGAACCCCAGCGGATTGTACTTCTTTGGGAATCTCCAAAGCACTCTTCCCTTCAACGCCTGATCTGGTAATCAGCGGCATTAACATGGGTAGCAATTGTGGTTATCACATTGTTTACTCAGGGACAGTAGCTGGTGCTCGAGAGGCCTTCTTTAATGGTGTACCTTCCCTCTCTATATCCTATGATTGGATTGGCAGTACAAGCTGTATTCATGATTATGTACTGGCTGCTGAGGCTTGCTTACCCATCATAAATGCTATGTTGTCTGAGATCAAGAATAAAACTTACCCTCAAAAATGTTTTCTGAATGTAGATCTGCCAACAAATGTTGCAAAGCATAAGGGATATAAGTTGACCAAGCAGGGCACAAGTATTGTCAAAATGGGATGGAGACAAGTTACTTCTGAGGCACAAGGGGGTAAAATGTTGTCAACAATGTCAATGGAAACAACTTCATCAACAAACAGTGAAACGGAGGACTCAGTTATGTCACAAGAACATCGATTATTCAAGAGAGAAGTCAAAGAAGCCATTGTTGACAACAATGATACAGACTGCCGTTCCCTCCAAGAAGGACATATAACTGTCACTCCTCTTGGTGCCCTATCTCATGCAGAGATAGATTGCCAGGCTTACTTCCAAGAATGGCTGCCAGGTGTTGCTGAACGCTTTTCTACTTCAGCCTTATGATGGAGTTCTCCTTGGGATCTATGCATTTAAGCTGGAAAAGGGTTCGACGCGAGCCATGCTAAAGACACTCCTTGGATTCCTTATGTGGATAGGGCAGCACCATTCTCACTGAATTGTGATGCTTTCAGGTGGTTCTTTCTTTCCATAAAGAACACTTATGAGACATTTATGAACCTTCTATTTCACTAGGTTGAAAACTTAAAATAGTATTTATAAGTTTATTTGTCAAACTAATAATATTCTGAATATTTCAAAAAAATTATGATGCTGTTTCAGTCACAGCACCCAATTATGAATGCTTTAAAAACATTTTCCTGCCTCTGTTTTCCTTGAAAATTGGTGAAATGGAGTAAGCTATGTTGACAGGATAATCAATTGTGTAGTTTTCCAAGAGTGGAAAAAATGTGTCATAGAAGTTGGCAAAACTGTGTCATTGGACATCTTAAGTTAGATTGCTTGTCAGAAGTGTTAAGGTTAAGTTAGTAAATACAAGTGAGAGAGAGAGAGAGAGTTGCATTTATAAAACTTCTTAGATGATAGCCAATGACAG

>tea.56228/M13
TAGACTGTAGAATCATTGCCGGAGATGGATTGTGGGCCGACGCCGGTAATTGGCCGACGGTGATGGTGACCAACGACGACGGAATCGACGCACCAGGTTTGCGAGCTCTAGTTCGAGTCCTCGTCTCCGCTAATCGATACGAAGTTTTCGTCTGCGCCCCTGATTCGGAAAAGTCAGCTGTTAGTCATAGCATTACTTGGCGTAATGCTGTTTCCGTCAAGGAAGTAGAGATTGATGGAGCAACAGCCTTTGCAGTTTCTGGTAATCAGCGGCATTAACATGGGTAGCAATTGTGGTTATCACATTGTTTACTCAGGGACAGTAGCTGGTGCTCGAGAGGCCTTCTTTAATGGTGTACCTTCCCTCTCTATATCCTATGATTGGATTGGCAGTACAAGCTGTATTCATGATTATGTACTGGCTGCTGAGGCTTGCTTACCCATCATAAATGCTATGTTGTCTGAGATCAAGAATAAAACTTACCCTCAAAAATGTTTTCTGAATGTAGATCTGCCAACAAATGTTGCAAAGCATAAGGGATATAAGTTGACCAAGCAGGGCACAAGTATTGTCAAAATGGGATGGAGACAAGTTACTTCTGAGGCACAAGGGGGGAAAATGTTGTCAACAATGTCAATGGAAACAACTTCATCAACAAACAGTGAAACGGAGGACTCAGTTATGTCACAAGAACATCGATTATTCAAGAGAGAAGTCAAAGAAGCCATTGTTGACAACAATGATACAGACTGCCGTTCCCTCCAAGAAGGATATATAACTGTCACTCCTCTTGGTGCCCTATCTCATGCAGAGATAGATTGCCAGGCTTACTTCCAAGAATGGCTGCCAGGTGTTGCTGAACGCTTTTCTACTTCAGCCTTATGATGGAGTTCTCCTTGGGATCTATGCATTTAAGCTGGAAAAGGGTTCGACGCGAGCCATGCTAAAGACACTCCTTGGATTCCTTATGTGGATAGGGCAGCACCATTCTCACTGAATTGTGATGCTTTCAGGTGGTTCTTTCTTTCCATAAAGAACACTTATGAGACATTTATGAACCTTCTATTTCACTAGGTTGAAAACTTAAAATAGTATTTATAAGTTTATTTGTCAAACTAATAATATTCTGAATATTTCAAAAAAATTATGATG

>tea.14721/M13
TCCTCGTCTCCGCTAATCGATACGAAGTTTTCGTCTGCGCCCCTGATTCGGAAAAGTCAGCTGTTAGTCATAGCATTACTTGGCGTAATGCTGTTTCCGTCAAGGAAGTAGAGATTGATGGAGCAACAGCCTTTGCAGTTTCTGGAACCCCAGCGGATTGTACTTCTTTGGGAATCTCCAAAGCACTCTTCCTTCAACGCCTGATCTGGTAATCAGCGGCATTAACATGGGTAGCAATTGTGGTTATCACATTGTTTACTCAGGGACAGTAGCTGGTGCTCGAGAGGCTTCTTTAATGGTGTACCTTCCTCTCTATATCCTATGATTGGTATGTAGACTCTTTCATACACTCAATGCTTCATTTGGGAAAAAGGGTTTGTTAAACCAATATAACTGCACAGTGGATTAAAGGTAATATATTTAATTGGATCAAACTCAAATCCACATAAATTCGATCCAAGTAAGAGTCATATGTGATTAAATTTGATAATAATGCAATATATTTGTATGTATTTTGGTAGAATGGTAAAAGCTTAATAGTGGGTTCAAGTTTGTATGTATTTGTATTTATAAGAGTCATATGGGTTCAAGTTTTACAATAGCAACTTGTGCATATAATAGTGTTGAAATATGAATTTTTGTATTTATTTAAAATTAAAGGGTTGATATATTAAATTCAATATGACCCTAAAATGCTACAAAGCACTATTATGGTCCTAAAATTAATTCACTAGTGACCATAACCAACCAATTAACATATTTAATTTCTTTCATAAGAGTGCCTTAATGGTCATATTGAAGACAATCACTTTGATCGTAGTTTAAAAAATGGTGGCATGCTCAATGACGTGGCAAATTTGCTTCCATTAAGGCTGCATATTAATGTTCCTTTTATATAGCAAAGATCTAGAAAGTCATTTAGCAAATAAAAAAGTGTCTTGATTGCTACATGTCTTCAAGTGGTTGCTGGCTGGAAGGATGGTTTCAAAACAAACCAACAAATGAAGTAAGGCTCAAATTTGAAACTACCCATGTTGGTAGTAACAGAAGAAAAAAAATGATAAAGCCACCAGAAACCGCCCACTGACGAAGTGGGTGGTTTGTTCCTTCGATTGCCCAATATGGGCTGGGAGTTGATTTCTTCATGTTACTTAACATGGGGAGTGGTTGCAACTTGCAAGTCCTCGCTATTTAAATAGTGCAAGCAGTCACTATGAGGGAGGACACAATGGGCATTCTCTACACAGACCAGTTGGGCAGCGTTGGGTGAAAAAAAATATAGAAAGCAAAGTGAGAGCAGTTCAACACAGTGAGGGTGAAGAAAAAAAGAGAGACGGTATTCTGAAAAGAAGGAGAGCGTACCCGAAAAAGAATTGTTTCATAGGTATACTGTCTTCTGTAAATCTATTTCTCTTTCATCCTTTTCCCTCTCTTCCCATCTCTTTCTTTCTCTCTCACAGTTAAAAAAATCTGAATTTTCTCTTTTGCAAATCCTATATGAAAGAATTTACTGCATCAGGTGGGATAAAGTCTTCATTGACTAGTTGGCAACTTGGGACCATTTATATAGGTTGAAAACTTTTTAGCTGAGTTACAACCGATTTTTTTCTCCACTAGTCAATGGCTTCTCATAACATGATTTTGCAGTTTTAATACCTAGAAAAGTTTTACCTGAGTTAACTAATATAATGAATGCATCAAGAAAAATTGTTTATAAAGTTGGGCCATACACTATCTGGTCAATGTTGTGTTTTGTTGTTTCAACAAATACATTATCCTTGCCTCGTTTTATAGAAGTAATACATTTTTTGGATGGATGATCTGTTATTTTCTTAATGACTAGTTTGGGTGATTGACTTTCAGGATTGGCAGTACAAGCTGTATTCATGATTATGTACTGGCTGCTGAGGCTTGCTTACCCATCATAAATGCTATGTTGTCTGAGATCAAGAATAAAACTTACCCTCAAAAATGTTTTCTGAATGTAGATCTGCCAACAAATGTTGCAAAGCATAAGGATATAAGTTGACCAAGCAGGGCACAAGTATTGTCAAAATGGGATGGAGACAAGTTACTTCTGAGGCACAAGGGGGAAAATGTTGTCAACAATGTCAATGGAAACAACTTCATCAACAAACAGTGAAACGGAGGACTCAGTTATGTCACAAGAACATCGATTATTCAAGAGAGAAGTCAAAGAAGCCATTGTTGACAACAATGATACAGACTGCCGTTCCCTCCAAGAAGGATATATAACTGTCACTCCTCTTGGTGCCCTATCTCATGCAGAGATAGATTGCCAGGCTTACTTCCAAGAATGGCTGCCAGGTGTTGCTGAACGCTTTTCTACTTCAGCCTTATGATGGAGTTCTCCTTGGATCTATGCATTTAAGCTGGAAAAGGTTCGACGCGAGCCATGCTAAAGACACTCCTTGGATTCCTTATGTGGATAGGGCAGCACCATTCTCACTGAATTGTGATGCTTTCAGGTGGTTCTTTCTTTCCATAAAGAACACTTATGAGACATTTATGAACCTTCTATTTCACTAGGTTGAAAACTTAAAATAGTATTTATAAGTTTATTTGTCAAACTAATAATATTCTGAATATTTCAAAAAAA

tea.35654/M13   --------AGAATCATTGCCGGAGATGGATTGTGGGGCCGACGCCGGTAATTGGCCGACG
tea.56228/M13   TAGACTGTAGAATCATTGCCGGAGATGGATTGTGGG-CCGACGCCGGTAATTGGCCGACG
                        **************************** ***********************

tea.35654/M13   GTGATGGTGACCAACGACGACGGAATCGACGCACCAGGTTTGCGAGCTCTAGTTCGAGTC
tea.56228/M13   GTGATGGTGACCAACGACGACGGAATCGACGCACCAGGTTTGCGAGCTCTAGTTCGAGTC
                ************************************************************

tea.35654/M13   CTCGTCTCCGCTAATCGATACGAAGTTTTCGTCTGCGCCCCTGATTCGGAAAAGTCAGCT
tea.56228/M13   CTCGTCTCCGCTAATCGATACGAAGTTTTCGTCTGCGCCCCTGATTCGGAAAAGTCAGCT
                ************************************************************

tea.35654/M13   GTTAGTCATAGCATTACTTGGCGTAATGCTGTTTCCGTCAAGGAAGTAGAGATTGATGGA
tea.56228/M13   GTTAGTCATAGCATTACTTGGCGTAATGCTGTTTCCGTCAAGGAAGTAGAGATTGATGGA
                ************************************************************

tea.35654/M13   GCAACAGCCTTTGCAGTTTCTGGAACCCCAGCGGATTGTACTTCTTTGGGAATCTCCAAA
tea.56228/M13   GCAACAGCCTTTGCAGTTTCTGG-------------------------------------
                ***********************                                     

tea.35654/M13   GCACTCTTCCCTTCAACGCCTGATCTGGTAATCAGCGGCATTAACATGGGTAGCAATTGT
tea.56228/M13   ----------------------------TAATCAGCGGCATTAACATGGGTAGCAATTGT
                                            ********************************

tea.35654/M13   GGTTATCACATTGTTTACTCAGGGACAGTAGCTGGTGCTCGAGAGGCCTTCTTTAATGGT
tea.56228/M13   GGTTATCACATTGTTTACTCAGGGACAGTAGCTGGTGCTCGAGAGGCCTTCTTTAATGGT
                ************************************************************

tea.35654/M13   GTACCTTCCCTCTCTATATCCTATGATTGGATTGGCAGTACAAGCTGTATTCATGATTAT
tea.56228/M13   GTACCTTCCCTCTCTATATCCTATGATTGGATTGGCAGTACAAGCTGTATTCATGATTAT
                ************************************************************

tea.35654/M13   GTACTGGCTGCTGAGGCTTGCTTACCCATCATAAATGCTATGTTGTCTGAGATCAAGAAT
tea.56228/M13   GTACTGGCTGCTGAGGCTTGCTTACCCATCATAAATGCTATGTTGTCTGAGATCAAGAAT
                ************************************************************

tea.35654/M13   AAAACTTACCCTCAAAAATGTTTTCTGAATGTAGATCTGCCAACAAATGTTGCAAAGCAT
tea.56228/M13   AAAACTTACCCTCAAAAATGTTTTCTGAATGTAGATCTGCCAACAAATGTTGCAAAGCAT
                ************************************************************

tea.35654/M13   AAGGGATATAAGTTGACCAAGCAGGGCACAAGTATTGTCAAAATGGGATGGAGACAAGTT
tea.56228/M13   AAGGGATATAAGTTGACCAAGCAGGGCACAAGTATTGTCAAAATGGGATGGAGACAAGTT
                ************************************************************

tea.35654/M13   ACTTCTGAGGCACAAGGGGGTAAAATGTTGTCAACAATGTCAATGGAAACAACTTCATCA
tea.56228/M13   ACTTCTGAGGCACAAGGGGGGAAAATGTTGTCAACAATGTCAATGGAAACAACTTCATCA
                ******************** ***************************************

tea.35654/M13   ACAAACAGTGAAACGGAGGACTCAGTTATGTCACAAGAACATCGATTATTCAAGAGAGAA
tea.56228/M13   ACAAACAGTGAAACGGAGGACTCAGTTATGTCACAAGAACATCGATTATTCAAGAGAGAA
                ************************************************************

tea.35654/M13   GTCAAAGAAGCCATTGTTGACAACAATGATACAGACTGCCGTTCCCTCCAAGAAGGACAT
tea.56228/M13   GTCAAAGAAGCCATTGTTGACAACAATGATACAGACTGCCGTTCCCTCCAAGAAGGATAT
                ********************************************************* **

tea.35654/M13   ATAACTGTCACTCCTCTTGGTGCCCTATCTCATGCAGAGATAGATTGCCAGGCTTACTTC
tea.56228/M13   ATAACTGTCACTCCTCTTGGTGCCCTATCTCATGCAGAGATAGATTGCCAGGCTTACTTC
                ************************************************************

tea.35654/M13   CAAGAATGGCTGCCAGGTGTTGCTGAACGCTTTTCTACTTCAGCCTTATGATGGAGTTCT
tea.56228/M13   CAAGAATGGCTGCCAGGTGTTGCTGAACGCTTTTCTACTTCAGCCTTATGATGGAGTTCT
                ************************************************************

tea.35654/M13   CCTTGGGATCTATGCATTTAAGCTGGAAAAGGGTTCGACGCGAGCCATGCTAAAGACACT
tea.56228/M13   CCTTGGGATCTATGCATTTAAGCTGGAAAAGGGTTCGACGCGAGCCATGCTAAAGACACT
                ************************************************************

tea.35654/M13   CCTTGGATTCCTTATGTGGATAGGGCAGCACCATTCTCACTGAATTGTGATGCTTTCAGG
tea.56228/M13   CCTTGGATTCCTTATGTGGATAGGGCAGCACCATTCTCACTGAATTGTGATGCTTTCAGG
                ************************************************************

tea.35654/M13   TGGTTCTTTCTTTCCATAAAGAACACTTATGAGACATTTATGAACCTTCTATTTCACTAG
tea.56228/M13   TGGTTCTTTCTTTCCATAAAGAACACTTATGAGACATTTATGAACCTTCTATTTCACTAG
                ************************************************************

tea.35654/M13   GTTGAAAACTTAAAATAGTATTTATAAGTTTATTTGTCAAACTAATAATATTCTGAATAT
tea.56228/M13   GTTGAAAACTTAAAATAGTATTTATAAGTTTATTTGTCAAACTAATAATATTCTGAATAT
                ************************************************************

tea.35654/M13   TTCAAAAAAATTATGATGCTGTTTCAGTCACAGCACCCAATTATGAATGCTTTAAAAACA
tea.56228/M13   TTCAAAAAAATTATGATG------------------------------------------
                ******************                                          

tea.35654/M13   TTTTCCTGCCTCTGTTTTCCTTGAAAATTGGTGAAATGGAGTAAGCTATGTTGACAGGAT
tea.56228/M13   ------------------------------------------------------------
                                                                            

tea.35654/M13   AATCAATTGTGTAGTTTTCCAAGAGTGGAAAAAATGTGTCATAGAAGTTGGCAAAACTGT
tea.56228/M13   ------------------------------------------------------------
                                                                            

tea.35654/M13   GTCATTGGACATCTTAAGTTAGATTGCTTGTCAGAAGTGTTAAGGTTAAGTTAGTAAATA
tea.56228/M13   ------------------------------------------------------------
                                                                            

tea.35654/M13   CAAGTGAGAGAGAGAGAGAGAGTTGCATTTATAAAACTTCTTAGATGATAGCCAATGACA
tea.56228/M13   ------------------------------------------------------------
                                                                            

tea.35654/M13   G
tea.56228/M13   -

Gene: Tea caffeine  synthase (TCS)

Genomic Sequence
AAAAATTAGTGCTTTTCTGGTTATTCATATTCATATCACTGCTGTGGCAGCTGGCCTCTTTGCTATAAAAATTACTTTTCCGACGAGGCATGGAGCTAGCTACTGCGGGGAAGGTGAACGAAGTGTTGTTCATGAACAGAGGAGAAGGAGAAAGTAGTTATGCACAAAACTCTTCTTTCACGGTAAGATAATGTTTGTATCTTTGTATAGTAGCATTACTCTTCATGTTCATGGTATATCCAATAAAAAATGTTTGGGAGCACTAAAGGAGCTCTAGAGAATGGGTCCCATTGACTGTGATGTTTTGACTTTAAGTTTTTTTTTTTTTTTTTTTTGAATTTTCACCTCATTAGTAGTCTATCTCAAATTAATGAGATGTATCATTGTTGATATCCAATTCTCACTTCTGTGAAAATTTCTGCTAACTCAACAATTGTTATACCTTGCACTTTGTATGAAGTTATAGATTTTGTTAATCAAATAACAGTTTTGAAGTTTTATTGGATTGTTAGGTCCTTTTTTTTTTTTTTTTCCACTCACTAAAATAATTGTGGATCAAACTTTATTCCTTTAGGCCGTGTTTGTTTGGGTGGGTATGTGTTTGGGATTGGACTAATAATCTAATAAAATTATTAATCTGATGTTTGGTTAAAAAATTGAAGTATGGACTAATAATCCATCCAGATAGTATCCCATATATGATGGACTATTTAATCCTATAGAGGGAGTAGGATATAAATTGGAGAATTAAGCAAAAGTCTGGACTAACTCATCAAATGACAAAATTAACCATGACTATATATATATTAACCCTCATTTAAATATTTTAAAAATATTTGAAATATTTAAAAAAAAAATCCATAATTTTTTTTAATTTGTAAATATTTTAAAAAATTAAGAAAATTTTAAATATTTAAAAAAAAAAAACCAAAACAATTTCAAAATGCAACTAAGAACATGATATTGACATATTCTTGGCCAGAGATGATCTAAAAACAATCAGTGTGTTTGGTTTGAATTTTTTGAATTAAGTTTTTTGAAAACTGAGTTTTTTGGTTTTCGTATTTTTTTTGTTTTTAGTGGGTATTTTTAAAATTTTAAACATTTTTTTTTTACTTTTTTAGATGCACCTTACTTAGATGTATCTAAAAAGTATAAAATTTGTGAAAAAATATTTTTAAAAATTAATAAATACATAAAAATACAAAATATGTACTGAATTCTTATATTTTTGGTATTTAGTGAATTTTTAAAAGGTTTTTTTTTAATTTTTCATTACTTTTTAGGTATATTTATGTTAGTTATGTCTAAAAATTAAAAAAATTGCTCAAAATATTAAAAAAATTCAGTAAAAGCAAAAAAAATAAGGAAAATAAAAAAGTAAAATTTTCTGAAAAATGTTTTTAAAAAATGGTAACCAAGCATAGTGAATAATATTATTGTTTTTAACAATTATGAATGGAAGTAATCATTAATTACCACCCTAGACTTTTAATTCAACATGTCTACAATTGGTATTTTGTATGCATCTTCTCATAAATATATTTGCTTCATTTTCTGTATTTCTGAGATCATTAGTTTTCTAAATAGCTATATTTCATAGTTGAATGATTTTTGATATTTTTTGTTCCAAAAAAAAAAAGAAGTTAAAATAGTAGTTGGATGATTAAAATAGTAGTGCATATTTTTTAATGGTTGCTTGTGTATATAAATTTTATAGTGAAATGATTTTTGATGTTTGATGTTTTCTGTTTAAAAAAATGGGGTTAAATGAATACTTTTTTGAATTTTAGCAATGAATGATTAAAATAGTAGTTCATATTTTTTAATGATTGCGTGTGTATATATAAATTTTATAGTTGAATGATTTTTTATTTTTTCTATTAAAAAAAAGTGAGGGTTAAATTTTGTTCCAATAAATACTTTTTTGAATTTTGGCAATGAATGGTTAGATGATTAAAATAGCAGTGTATTTTTTTTAATGGTTGCTTATATATATATATATATATAAATTTTATAGTTGAATGATTTTTGATTTTTTTTTCTATTAAAAAAAAAAAGAATGTTAAATTTTGTTCAAATGAATCGAAATGAATGTAGAACAAGAATAGGGAAATTTGCTTTTTAAAAATTATAACACATGCTAGTGCAAAATTTTACAATAATTGTCGTAGGAGTATTATGGTCAATATATTGGATGTCCTATGTCCTGTCATGTCCTATCCATACCAATCCCCTCAAACAAATATCGGATTGGATAATATTTTGTTAATCCCTCCTTATAATCCTAATTCAATTCAAACATAGGATATGATACACAATCCAAAGGAATTCGTAATTCTAAGACTATTAGTCATGAAAATACCAATCCAACCTAATTTAATCCGCCAAAGCAAACATGCCTTTAATTTTAGCTACAATAGAAACTGTAGCCATGTTACTAATAGTACAACTTGATAAGTCACCGACAATAAAAATAAGTTGTTGATAGTTAAAAATTGTAATCATTTAAATTATATTGATATCATTAAGATAGAATGACGTAGTTTGTCATTGATAATAGCATGACACGACAAGTCACTGATATGAATTGATTCATGTCACTTTATAATATTTTTGTCTGTGATTTTATGTCTATTTTTATTGAATTTAATAAACAAAAAAAATAGATATTACAATGAATCATATGCGACATTGATAGAACTCCCGATTAGAGAATTACAAGGAAATTCTAAAACTCATATGTACTTCAAAGACTAAAAATAGATTGTTTGGAGTGAAATTGAAAAACAACACTCCAAGACCTGTATTATAATTTTACAATTCAATTACTCGGCTAATTTGTCACAATGTGCATATTACAATCACATGTTAAATCGCATCTTAAAAACATAATTTTAATAAGACATTGCAAGATTGAAATCGTATCTTCAACATGTCACGTTGGCACCCTATGCAATGTTAGTGGATGCTTAGGGTGGTCATATCACAATGAAATCATATCTTTAACTTGCGAGTTTATATTGAAATTGCATTTTGAAATAGGATTTCAAAAAAATGCACTAACTTGCTAAATAGTTAGAAAAGTGTAGCACTTTTTATAAATAATTTTGTTTTTTTCCAATATTTATAAATTAAGAGAAAAAAAAAATGCTAATCTTTAGTTTGATAAGTAACAACTCTATCATTCACACCATAAAAAGTACTTAAATAATGAAATGTGTGAACCAAATTTATTTTAAAATTAACATACATCATACAAGTTTAAATTTACAATACAATTTAATACTTTTAGGCCATGTTTGATTCACAAGACTAATAGTGAAGGTACTAATAATCTCAAATTAGTATGGTATTTACTATCCATTTGGATTAGTAGGATAAATTATTCCATTGCCCATTGTTTGATTTGCATTAGATAAGAAAGCATATGAATGTACAATTACAACTATATTTATCTTTTTTTCCAATCTTACAATCCATCAATGTTTCTTTACAATCTTTACTTTATCAAATTTCTTCATAAACGTGGTTTTGAAAAAAAAATATAAATAAATAAATAAAAGCAAAATAAAAATACAAAATACAAAATACAAAGGCCATGTTTGGTTTGCTTTTTATTTTTATTTTTTCAAATATGAACTAATTTGATAAAATAAATATCAAAAAATATTTAAAAAAAAAAATTATTTTTAGCCTTCTAAAATATAAAATTATATAAGAATAATAAGTTTTTTTAATTTTTAGTCAAGGGTAAAAGAGTCTTTTTATTTTATTTCCCAACTCAGGATATATAATCCTACTCCTACCCCAATACTAATAATCCTACAAATTTATTAGATTAATTATCCATTGGATTAATAATCCTGAAACAAAATTTTAAAATAAACACATGATTATTGGGCTTATAGATTAATAATCATAATCTCAATCTCATACTCTAATCCTGTCAATCAAATATACCGTTAGTGATATGTGCTCAGATTCATATAACTTTTTTCGAAACAAACTCAAAAGTTGTTCTCTCTTGTAGCAACAAGTGGCCTCAATGGCACAGCCAGCGCTAGAAAATGCAGTTGAAACTCTCTTCTCCAGAGATTTCCACCTTCAAGCTCTTAACGCAGCGGACTTGGGTTGTGCAGCGGGTCCAAACACATTCGCAGTGATTTCTACGATCAAGAGAATGATGGAAAAGAAATGCAGGGAATTGAATTGCCAAACACTGGAACTTCAGGTTTACTTGAATGATCTTTTTGGAAATGATTTCAATACCCTCTTCAAAGGCCTGTCGTCTGAGGTTATTGGTAACAAATGTGAGGAAGTTTCGTGTTATGTGATGGGAGTACCGGGGTCTTTCCATGGCCGGCTTTTTCCTCGTAACAGCTTACATTTAGTTCATTCCTCTTACAGTGTTCATTGGCTTACTCAGGTTTGTACATCCATTTGTTTCAACTAGTAATTAACCTTGTACTTATCACATTATCCTATGTTAATTCCTATCACAATATGAGCAGAGGAGTTAGATGATGGTCACATACTGTGATGGACACATGAATAATTTTCATTGACCATGCCATGCCACTAGAGAAAGATCAATATTTACTCTAACTATATGACCGGTACTATATGTATTTATTTGTATTTGTTGTATGGATACATATACAAGTTTTTAAAAAATTGTAAAATTATTCAAAATATGTAGACCCAAAAAATGGGCAATATAAACACGTGTAAAAAGGTCTTTCTCCATGTCTTTCCTAGTGTTTACCAAAAATTTCATAAAGTCTGGAATTTTCATATGATGGGCTTGGTGCATGTGCAACTTAATTAGGATGTGCTTCTTAAGCAGTGAATGATGGTTCGATCCTACTCTCTTTTTGTTAATGTAATATCATTGTACTGCTTGTATAAGTTGTATTACTTATTTCATATGACCCATTTGCTTTTGATGTGTAATAAGCTTGCACGCTAACCATTTCAATGGTTTCTTTGGTGAAATAAAAGGCACCAAAAGGACTCACAAGCAGAGAAGGCTTGGCATTAAACAAGGGGAAGATTTACATATCAAAGACAAGCCCTCCTGTTGTAAGAGAAGCCTACTTATCTCAATTTCATGAAGATTTCACAATGTTTCTCAATGCTAGATCCCAAGAGGTGGTTCCAAATGGTTGTATGGTGTTGATACTTCGTGGTAGGCAATGTTCTGATCCTTCAGACATGCAGAGCTGCTTTACTTGGGAACTATTAGCTATGGCCATTGCTGAATTGGTTTCACAGGTAGTTGCAATTTTTAACACTTCTTTACCATTAAATGTCTTCGTTTGATGTTCACAAGCTCTTACATACCTCTAGAACACAATTTTTCTAGGCCTAAAAATGGTAAAACATGCAAACTATAAACCGAAAATTCCCTTAAGTGCCGTCCACAAAGGTCTGATTTCACTTGTTATATATATTCTTTTGCAAAATCTCTCATTTCTTAAAATTGGTTTCAATCATTTGTCATTACTCTCAAAATTAGTTACATACATATATAAACTATTCTTTAAATGAGTTAAAATGAAATAGTTATTAGCCTAGCCAAACCAAACCAAACCAAACCAAGCGTTAAGTCTCATCAAATGGGATCAGCTACATGAAATAGTTATTAGCATTTTACAAAAATGAGTATTCTTCATTGCTCTCAAAAAGCATTTCATACATATAAACTACGCTTTAACCAGAGTTAAAATGAAATTATTGTGAACATGTTATCACATTGATTCATATTTTACTCTCTGAAGGTAAAATATTCATAACTCAAAAACGTACTAAGAGTTTGGTGCTCAAACCAGTTAGATTCTTAAAGCTTTCCAACTATTTCGGATCATGAAAAACAGAGTTCAATGTGTCCAAAATTAATAATTTTTTGTTTAATTTTTCTCCCCAACATTTTAAAAATATAAGTCATCTTGATGAGTTCTTTCCTTTAAAATGATAAAATCAATACTTATCCCATCATTTGTGTATATATATATTTGCCATAGCACTACCCTAAAATTATGTGCTTTATTTATTCTAATCCATTGATTTTCTGTCTTTCCTTCGTGATAATAGGGATTGATAGATGAAGATAAATTAGACACCTTCAATATACCCAGCTATTTTGCATCACTTGAGGAAGTGAAAGATATAGTGGAGAGGGACGGATCATTCACAATTGATCATATAGAGGGGTTTGATCTTGATAGCCTAGAAATGCAGGAGAATGATAAATGGGTTAGAGGGGAAAAGTTTACCAAGGTTGTCAGGGCCTTCACAGAGCCTATAATTTCAAACCAGTTTGGACATGAAATCATGGACAAACTATATGACAAATTCACTCACATTGTAGTTTCAGATTTGGAAGCAAAGCTACCGAAGACCACAAGTATCATCCTAGTGCTTTCCAAGATTGATGGATAGTTTTTTAGTGTTGTGAAATAAACTGTTGTCCCTATCACATATATGCCACTAGAGGGTTGTGCCAATGTATTGCACAAGAAGATTTGAGAGGGGTCAAATATAGAAAGCATTTTGCTCTTGTGTGGAGAGAGAATGTTTTCTTGATTTAAATCTGTGATACCCAAATCGTAATGTTGGGAAGAAATGAGAAGTTG


>tea.43456/M13 
AAGCTAAAATAGACAACTGATGCAACTAATTCGAGAGAAGAAAAAGAAAAGAAAAAAAAAAACAAATAATAAAGGAAGACGCCATTGCATTGCCATTGCAGTTGGCACCACACACAACCTGTGAGAGAGAGAGAGAGAGACAGAGATGAAGGAGGTGAAAGAAGCGTTGTTCATGAACAAGGGAGAAGGAGAAAGTAGTTATGCACAAAACTCTTCTTTCACAGTAAGATAATGTTTGTATATTTGTATAGTAGCATTACTCTTCATGTTCATGCAAACAGTGACCTCAATGACAATGCCAGCGCTAGAAAATGCAGTTGAAACCCTCTTCTCCAAAGATTTCCACCTTCTTCAAGCTCTTAATGCAGTGGACTTGGGTTGTGCAGCAGGTCCAACCACGTTCACAGTGATTTCTACAATCAGGAGAATGATGGAAAAGAAATGCAAGGAATTGAATTGCCAAACACTGGAACTTCAGGTTTACTTGAATGATCTTCCTGGAAACGATTTCAATACCCTCTTCAAAGGCCTGCCATCTAGGGTTGTTGGTAACAAATGTGAGGAAGTTTCTTGTTATGTGGTGGGAGCACCGGGGTCTTTCCATGGCCGACTTTTTCCTCGTAACAGCTTGCATTTAGTTCATTCCTGTTACAGTGTTCATTGGCTTACTCAGGCACCAAAAGGACTCACAAGCAAAGAAGGCTTGGCATTAAACAAGGGGAAGATTTACATATCAAAGACAAGCCCTCCTGTTGTAAGAGAAGCCTACTTATCTCAATTTCATGAAGATTTCACAATGTTTCTCAACTCTAGATCCCAAGAGGTGGTTCCAAATGGTTGTATGGTGTTGATACTTCGTGGTAGGCTATCTTCTGATCCTTCAGACATGGGGAGCTGCTTTACTTGGGAACTATTAGCCGTAGCCATTGCTGAATTGGTTTCACAGGGATTGATAGATGAAGATAAATTAGACACCTTCAATGTACCTAGCTATTTTCCATCACTTGAGGAAGTGAAAGACATAGTGGAGAGGAACGGATCATTCACAATTGATCATATGGAGGGTTTGAACTTGATAGCCAGAGATGCAAGAGAATGATAAATGGGTTAGAGGGGAAAAGTTTGCCACGGTTGCCAGGGCCTTCACAGAGCCTATAATTTCAAACCAGTTTGGACATGAAATCATGGACAAACTATATGAGAAGTTCACTCACATTGTAGTTTCAGATTTGGAAGCAAAGATACCGAAGATCACAAGTATCATTTTAGTGCTTTCCAAGATTGTTGGATAGTTTTTTAGTGTTGTGAAATAAATTGTAGTCCCCATCACATTTATGCTACTAGAGGGTTGTGCCAATGTATTGCACAAGAAGATTTGAGAAGGGTCAAATATAGAAAGCTTTCTGCTCTTGTGTGGAGAGAGAATGTTTTCTTGATTTAAATCTGTGATACCCAAATCATAATGCAGGGAAGAAATGAGAAGTTGAACATGAAATTTTAATTTCT

>tea.47446/M13
AAGCTAAAATAGACAACTGATGCAACAAATTCGAGAGAAGAAAAGAAAAGAAAAAAAAAACAAATAATAAAGGAAGACGCCATTGCCATTGCCATTGCAGTTGCACCACACACAACCTGTGAGAGAGAGAGAGAGACAGAGATGAAGGAGGTGAAAGAAGCGTTGTTCATGAACAAGGGAGAAGGAGAAAGTAGTTATGCGCAAAACTCTTCTTTCACACAAACAGTGACCTCAATGACAATGCCAGTGCTAGAAAATGCAGTTGAAACCCTCTTCTCCAAAGATTTCCACCTTCTTCAAGCTCTTAACGCAGTGGACTTGGGTTGTGCAGCAGGTCCAACCACGTTTACAGTGATTTCTACAATCAAGAGAATGATGGAAAAGAAATGCAGGGAATTGAATTGCCAAACACTGGAACTTCAGGTTTACTTGAATGATCTTCCTGGAAACGATTTCAATACCCTCTTCAAAAGCTTGCAATCTAAGGTTGTTGGTAACAAATGTGAGGAAGTTTCTTGTTATGTGGTGGGAGTACCGGGGTCTTTCCATGGCCGGCTTTTTCCTCGTAACAGCTTGCATTTAGTTCATTCCTGTTACAGTGTTCATTGGCTTACTCAGGCACCAAAAGGACTCACAAGCAAAGAAGGCTTGGCATTAAACAAGGGGAAGATTTACATATCAAAGACAAGCCCTCCTGTTGTAAGAGAAGCCTACTTATCTCAATTTCATGAAGATTTCACAATGTTTCTCAACTCTAGATCCCAAGAGGTGGTTCCAAATGGTTGTATGGTGTTGATACTTCGTGGTAGGCTATCTTCTGATCCTTCAGACATGGGGAGCTGCTTTACTTGGGAACTATTAGCCGTAGCCATTGCTGAATTGGTTTCACAGGGATTGATAGATGAAGATAAATTAGACACCTTCAATGTACCTAGCTATTTTCCATCACTTGAGGAAGTGAAAGACATAGTGGAGAGGAACGGATCATTCACAATTGATCATATGGAGGGGTTTGAACTTGATAGCCCAGAGATGCAAGAAAATGATAAATGGGTTAGAGGGGAAAAGTTTGCCACGGTTGCCAGGCCTTCACAGAGCCTATAATTTCAAACCAGTTTGGACATGAAATCATGGACAAACTATATGAGAAGTTCACTCACATTGTAGTTTCAGATTTGGAAGCAAAGATACGAAGATCACAAGTATCATTTTAGTGCTTTCCAAGATTGTTGGATAGTTTTTTAGTGTTGTGAAATAAATTGTAGTCCCATCACATTTATGCTACTAGAGGTTGTGCCAATGTATTGCACAAGAAGATTTGAGAAGGTCAAATATAGAAAGCTTTCTGCTCTTGTGTGGAGAGAGAATGTTTTCTTGATTTAAATCTGTGATACCCAAATCATAATGCAGGAAGAAATGAGAAGTTGAACATGAAATTTTAATTTCTTTACCTTATGTATGTATGGAATTAGTGGTTGTTTG

tea.43456/M13   AAGCTAAAATAGACAACTGATGCAACTAATTCGAGAGAAGAAAAAGAAAAGAAAAAAAAA
tea.47446/M13   AAGCTAAAATAGACAACTGATGCAACAAATTCGAGAGAAGAAAAG--AAAAGAAAAAAAA
                ************************** *****************   ***  ********

tea.43456/M13   AACAAATAATAAAGGAAGACGCCATTGC-ATTGCCATTGCAGTTGGCACCACACACAACC
tea.47446/M13   AACAAATAATAAAGGAAGACGCCATTGCCATTGCCATTGCAGTTG-CACCACACACAACC
                **************************** **************** **************

tea.43456/M13   TGTGAGAGAGAGAGAGAGAGACAGAGATGAAGGAGGTGAAAGAAGCGTTGTTCATGAACA
tea.47446/M13   TGTGAGAGAGAGAGAGAGA--CAGAGATGAAGGAGGTGAAAGAAGCGTTGTTCATGAACA
                *******************  ***************************************

tea.43456/M13   AGGGAGAAGGAGAAAGTAGTTATGCACAAAACTCTTCTTTCACAGTAAGATAATGTTTGT
tea.47446/M13   AGGGAGAAGGAGAAAGTAGTTATGCGCAAAACTCTTCTTTCACA----------------
                ************************* ******************                

tea.43456/M13   ATATTTGTATAGTAGCATTACTCTTCATGTTCATGCAAACAGTGACCTCAATGACAATGC
tea.47446/M13   -----------------------------------CAAACAGTGACCTCAATGACAATGC
                                                   *************************

tea.43456/M13   CAGCGCTAGAAAATGCAGTTGAAACCCTCTTCTCCAAAGATTTCCACCTTCTTCAAGCTC
tea.47446/M13   CAGTGCTAGAAAATGCAGTTGAAACCCTCTTCTCCAAAGATTTCCACCTTCTTCAAGCTC
                *** ********************************************************

tea.43456/M13   TTAATGCAGTGGACTTGGGTTGTGCAGCAGGTCCAACCACGTTCACAGTGATTTCTACAA
tea.47446/M13   TTAACGCAGTGGACTTGGGTTGTGCAGCAGGTCCAACCACGTTTACAGTGATTTCTACAA
                **** ************************************** ****************

tea.43456/M13   TCAGGAGAATGATGGAAAAGAAATGCAAGGAATTGAATTGCCAAACACTGGAACTTCAGG
tea.47446/M13   TCAAGAGAATGATGGAAAAGAAATGCAGGGAATTGAATTGCCAAACACTGGAACTTCAGG
                *** *********************** ********************************

tea.43456/M13   TTTACTTGAATGATCTTCCTGGAAACGATTTCAATACCCTCTTCAAAGGCCTGCCATCTA
tea.47446/M13   TTTACTTGAATGATCTTCCTGGAAACGATTTCAATACCCTCTTCAAAAGCTTGCAATCTA
                *********************************************** ** *** *****

tea.43456/M13   GGGTTGTTGGTAACAAATGTGAGGAAGTTTCTTGTTATGTGGTGGGAGCACCGGGGTCTT
tea.47446/M13   AGGTTGTTGGTAACAAATGTGAGGAAGTTTCTTGTTATGTGGTGGGAGTACCGGGGTCTT
                 *********************************************** ***********

tea.43456/M13   TCCATGGCCGACTTTTTCCTCGTAACAGCTTGCATTTAGTTCATTCCTGTTACAGTGTTC
tea.47446/M13   TCCATGGCCGGCTTTTTCCTCGTAACAGCTTGCATTTAGTTCATTCCTGTTACAGTGTTC
                ********** *************************************************

tea.43456/M13   ATTGGCTTACTCAGGCACCAAAAGGACTCACAAGCAAAGAAGGCTTGGCATTAAACAAGG
tea.47446/M13   ATTGGCTTACTCAGGCACCAAAAGGACTCACAAGCAAAGAAGGCTTGGCATTAAACAAGG
                ************************************************************

tea.43456/M13   GGAAGATTTACATATCAAAGACAAGCCCTCCTGTTGTAAGAGAAGCCTACTTATCTCAAT
tea.47446/M13   GGAAGATTTACATATCAAAGACAAGCCCTCCTGTTGTAAGAGAAGCCTACTTATCTCAAT
                ************************************************************

tea.43456/M13   TTCATGAAGATTTCACAATGTTTCTCAACTCTAGATCCCAAGAGGTGGTTCCAAATGGTT
tea.47446/M13   TTCATGAAGATTTCACAATGTTTCTCAACTCTAGATCCCAAGAGGTGGTTCCAAATGGTT
                ************************************************************

tea.43456/M13   GTATGGTGTTGATACTTCGTGGTAGGCTATCTTCTGATCCTTCAGACATGGGGAGCTGCT
tea.47446/M13   GTATGGTGTTGATACTTCGTGGTAGGCTATCTTCTGATCCTTCAGACATGGGGAGCTGCT
                ************************************************************

tea.43456/M13   TTACTTGGGAACTATTAGCCGTAGCCATTGCTGAATTGGTTTCACAGGGATTGATAGATG
tea.47446/M13   TTACTTGGGAACTATTAGCCGTAGCCATTGCTGAATTGGTTTCACAGGGATTGATAGATG
                ************************************************************

tea.43456/M13   AAGATAAATTAGACACCTTCAATGTACCTAGCTATTTTCCATCACTTGAGGAAGTGAAAG
tea.47446/M13   AAGATAAATTAGACACCTTCAATGTACCTAGCTATTTTCCATCACTTGAGGAAGTGAAAG
                ************************************************************

tea.43456/M13   ACATAGTGGAGAGGAACGGATCATTCACAATTGATCATATGGAGGG-TTTGAACTTGATA
tea.47446/M13   ACATAGTGGAGAGGAACGGATCATTCACAATTGATCATATGGAGGGGTTTGAACTTGATA
                ********************************************** *************

tea.43456/M13   GCC-AGAGATGCAAGAGAATGATAAATGGGTTAGAGGGGAAAAGTTTGCCACGGTTGCCA
tea.47446/M13   GCCCAGAGATGCAAGAAAATGATAAATGGGTTAGAGGGGAAAAGTTTGCCACGGTTGCCA
                *** ************ *******************************************

tea.43456/M13   GGGCCTTCACAGAGCCTATAATTTCAAACCAGTTTGGACATGAAATCATGGACAAACTAT
tea.47446/M13   GG-CCTTCACAGAGCCTATAATTTCAAACCAGTTTGGACATGAAATCATGGACAAACTAT
                ** *********************************************************

tea.43456/M13   ATGAGAAGTTCACTCACATTGTAGTTTCAGATTTGGAAGCAAAGATACCGAAGATCACAA
tea.47446/M13   ATGAGAAGTTCACTCACATTGTAGTTTCAGATTTGGAAGCAAAGATAC-GAAGATCACAA
                ************************************************ ***********

tea.43456/M13   GTATCATTTTAGTGCTTTCCAAGATTGTTGGATAGTTTTTTAGTGTTGTGAAATAAATTG
tea.47446/M13   GTATCATTTTAGTGCTTTCCAAGATTGTTGGATAGTTTTTTAGTGTTGTGAAATAAATTG
                ************************************************************

tea.43456/M13   TAGTCCCCATCACATTTATGCTACTAGAGGGTTGTGCCAATGTATTGCACAAGAAGATTT
tea.47446/M13   TAGTCCC-ATCACATTTATGCTACTAGAGG-TTGTGCCAATGTATTGCACAAGAAGATTT
                ******* ********************** *****************************

tea.43456/M13   GAGAAGGGTCAAATATAGAAAGCTTTCTGCTCTTGTGTGGAGAGAGAATGTTTTCTTGAT
tea.47446/M13   GAGAAGG-TCAAATATAGAAAGCTTTCTGCTCTTGTGTGGAGAGAGAATGTTTTCTTGAT
                ******* ****************************************************

tea.43456/M13   TTAAATCTGTGATACCCAAATCATAATGCAGGGAAGAAATGAGAAGTTGAACATGAAATT
tea.47446/M13   TTAAATCTGTGATACCCAAATCATAATGCAGG-AAGAAATGAGAAGTTGAACATGAAATT
                ******************************** ***************************

tea.43456/M13   TTAATTTCT-----------------------------------
tea.47446/M13   TTAATTTCTTTACCTTATGTATGTATGGAATTAGTGGTTGTTTG
                *********                                   
